# Supplementary material for: DNMT1 mutant ants develop normally but have disrupted oogenesis
Source: Nat Commun. 2023 Apr 18;14:2201. doi: 10.1038/s41467-023-37945-4 (PMC10113331; doi:10.1038/s41467-023-37945-4)
Supplement: Supplementary file 3 — Source Data [file 41467_2023_37945_MOESM3_ESM.xlsx]

## Sheet: Figure 1C
Genotype	% Genome Methylated	Animal #
DNMT1g2	0.26762	5
DNMT1g2	0.21063	6
DNMT1g2	0.26784	7
DNMT1g2	0.2884	8
Wildtype	1.11793	n/a
Wildtype	0.9835	n/a
Wildtype	1.02277	n/a
Wildtype	0.9437	n/a

## Sheet: Figure 1D
	WT	WT	DNMT1g2	DNMT1g2
Genome	1.16584	1.23456	0.6142	0.663253
Genes	1.4502	1.51415	0.701903	0.750122
Exons	3.52864	3.51831	1.3355	1.40005
CDS	5.4677	5.38095	1.96684	2.05165
Introns	0.897888	0.970531	0.5251	0.572635
UTR	0.961381	1.02591	0.490797	0.541105
lnc_RNA	0.527178	0.61364	0.412535	0.461675
rRNA	0.619048	0.230244	0.486111	0
snRNA	0.232105	0.350223	0.306991	0.776879
tRNA	0.39521	0.462965	0.4563	0.436334
TE	0.586565	0.660241	0.422304	0.468895

## Sheet: Figure 1E
	Genes	Genes	TEs/repeats	TEs/repeats
Bin	Wild-type	DNMT1g2	Wild-type	DNMT1g2
1	0.093978	0.034719	0.0133164	0.00678456
2	0.0857995	0.0336706	0.0127868	0.0064766
3	0.08282	0.032145	0.0119403	0.00623674
4	0.0734378	0.0283679	0.011413	0.00591673
5	0.0633215	0.0243364	0.0111162	0.00587032
6	0.0552913	0.0211528	0.0104386	0.0055413
7	0.0474165	0.0183809	0.0102195	0.0054031
8	0.0392249	0.0151862	0.00974735	0.00520147
9	0.0306369	0.01181	0.00911148	0.00487776
10	0.0260161	0.00974751	0.00823262	0.00485109
11	0.0217875	0.00832141	0.00805174	0.00459102
12	0.0189503	0.0073508	0.0080763	0.00471548
13	0.0163591	0.00663539	0.00781382	0.00462486
14	0.0139843	0.00645473	0.00811016	0.00473009
15	0.0129878	0.00606171	0.00761949	0.00471742
16	0.012529	0.00564293	0.00762761	0.00457317
17	0.0106697	0.00544459	0.00827098	0.00477407
18	0.00940244	0.00523947	0.00809093	0.00460778
19	0.00862029	0.00535246	0.00741464	0.00446458
20	0.00814621	0.00508267	0.00703079	0.00435781
21	0.00982015	0.0054705	0.00629782	0.00421909
22	0.026875	0.0114759	0.00656693	0.00423052
23	0.0607857	0.0236145	0.00641662	0.00400642
24	0.0883529	0.0339469	0.00579921	0.00398682
25	0.109066	0.0411252	0.00620611	0.00437584
26	0.116787	0.0433689	0.00576344	0.00403588
27	0.120503	0.0442672	0.00727118	0.00405636
28	0.119491	0.0421182	0.00616789	0.00412652
29	0.113749	0.0398168	0.00640412	0.00434077
30	0.105571	0.0350054	0.00595846	0.00417239
31	0.0954977	0.0303376	0.00581746	0.0042379
32	0.0833434	0.0257602	0.00569276	0.00441328
33	0.0757765	0.0225451	0.00577906	0.00438698
34	0.0663824	0.0195774	0.00562774	0.00418642
35	0.0556842	0.0162649	0.00558583	0.00410711
36	0.0499666	0.0139148	0.00591313	0.00383866
37	0.0454356	0.0121239	0.00620523	0.00414937
38	0.0410185	0.0106714	0.0062216	0.00434874
39	0.0380448	0.00967069	0.0064522	0.00427902
40	0.0350881	0.00890914	0.0060483	0.00428764
41	0.0378673	0.00980823	0.00758731	0.00456141
42	0.0393459	0.0102099	0.00799031	0.00477239
43	0.0368121	0.0104975	0.00813572	0.00465288
44	0.0359255	0.0106262	0.00822741	0.00466502
45	0.0363022	0.0107057	0.00761051	0.00449971
46	0.038782	0.0115308	0.00752278	0.00446593
47	0.036282	0.0112114	0.00784437	0.00452326
48	0.0378889	0.0120537	0.00763061	0.00450806
49	0.0390143	0.0125673	0.00756119	0.00455489
50	0.0404114	0.0130248	0.00763144	0.00444722
51	0.0404147	0.0138358	0.00815285	0.00460628
52	0.0411149	0.014215	0.00847144	0.00488689
53	0.0420848	0.0147599	0.00884768	0.00497094
54	0.0428225	0.0152302	0.00892542	0.00496232
55	0.0452404	0.0166261	0.00976485	0.00535319
56	0.0489596	0.0175701	0.0101362	0.00557006
57	0.0495885	0.0177619	0.0105753	0.00581232
58	0.0519162	0.0188106	0.0112541	0.00602738
59	0.0552424	0.0202788	0.0118711	0.006302
60	0.0567328	0.0214061	0.0125876	0.00662189

## Sheet: Figure 1F
Bin	Wild-type	DNMT1g2
1	0.093978	0.034719
2	0.0857995	0.0336706
3	0.08282	0.032145
4	0.0734378	0.0283679
5	0.0633215	0.0243364
6	0.0552913	0.0211528
7	0.0474165	0.0183809
8	0.0392249	0.0151862
9	0.0306369	0.01181
10	0.0260161	0.00974751
11	0.0217875	0.00832141
12	0.0189503	0.0073508
13	0.0163591	0.00663539
14	0.0139843	0.00645473
15	0.0129878	0.00606171
16	0.012529	0.00564293
17	0.0106697	0.00544459
18	0.00940244	0.00523947
19	0.00862029	0.00535246
20	0.00814621	0.00508267
21	0.0078607	0.00526072
22	0.00786372	0.00517659
23	0.00781021	0.00497148
24	0.00775539	0.00524664
25	0.00863789	0.00533429
26	0.00856538	0.00526098
27	0.00878387	0.00550821
28	0.00950453	0.00538933
29	0.0111634	0.00589767
30	0.0113432	0.005905
31	0.0124287	0.00652508
32	0.0125187	0.00662666
33	0.0126205	0.00684136
34	0.0155034	0.00778316
35	0.0151054	0.00772745
36	0.0172836	0.00864401
37	0.0190613	0.00899921
38	0.0205852	0.00948584
39	0.0219784	0.0100029
40	0.0225332	0.0100455
41	0.0135003	0.00710783
42	0.0137926	0.00672307
43	0.0136938	0.00710784
44	0.0148331	0.00705385
45	0.0156959	0.00820904
46	0.0172334	0.00811085
47	0.0179853	0.0078329
48	0.0206895	0.00866825
49	0.0225666	0.0094702
50	0.0246613	0.0104884
51	0.0266768	0.0107869
52	0.0279212	0.0113162
53	0.0315238	0.0126619
54	0.0353813	0.0134073
55	0.039691	0.015515
56	0.0453263	0.0174151
57	0.0486792	0.0181786
58	0.0496407	0.0192304
59	0.0572222	0.021558
60	0.0679365	0.0247891
61	0.112385	0.0425189
62	0.121526	0.0479047
63	0.129589	0.0502207
64	0.138739	0.0513619
65	0.142484	0.0532729
66	0.142165	0.054338
67	0.145845	0.053645
68	0.140721	0.0528318
69	0.144626	0.0542972
70	0.148121	0.0557006
71	0.147817	0.0553499
72	0.149081	0.0556562
73	0.150272	0.055014
74	0.152813	0.0552071
75	0.145254	0.0524268
76	0.15251	0.0564259
77	0.149966	0.0550772
78	0.151686	0.0561184
79	0.145568	0.0527439
80	0.145214	0.0495539
81	0.114621	0.0442607
82	0.0956004	0.0359564
83	0.0990758	0.0371914
84	0.0950332	0.0374443
85	0.0879384	0.0339009
86	0.0833854	0.0322583
87	0.08606	0.0334329
88	0.0876734	0.0351907
89	0.0900082	0.0337347
90	0.0928614	0.0349279
91	0.0941493	0.0371036
92	0.0889084	0.0341555
93	0.0885558	0.0334336
94	0.0906441	0.0349385
95	0.0874899	0.0331805
96	0.0923832	0.0357338
97	0.087169	0.0336819
98	0.0866818	0.0334314
99	0.0891878	0.0317521
100	0.0965093	0.0355051
101	0.187275	0.0677872
102	0.179901	0.0661002
103	0.181257	0.0662129
104	0.187254	0.0672958
105	0.181672	0.0650235
106	0.18088	0.0651385
107	0.17367	0.0613403
108	0.16736	0.0591049
109	0.167452	0.0586372
110	0.163814	0.0561225
111	0.160074	0.054115
112	0.158358	0.0532126
113	0.154126	0.0518781
114	0.151946	0.0506395
115	0.143031	0.0454503
116	0.148087	0.0465383
117	0.141417	0.0465437
118	0.135663	0.0439143
119	0.132963	0.0427092
120	0.13766	0.0404243
121	0.119341	0.0397685
122	0.0889034	0.0287314
123	0.0835749	0.0278441
124	0.08268	0.0281338
125	0.0814	0.0267801
126	0.0818692	0.0271296
127	0.0860326	0.02876
128	0.0839152	0.0271861
129	0.0798742	0.0262502
130	0.0848729	0.0284799
131	0.0819118	0.0264063
132	0.0805054	0.0293091
133	0.079101	0.0257861
134	0.0739554	0.0244245
135	0.0698683	0.0221469
136	0.0704836	0.0253447
137	0.0706875	0.0218046
138	0.0659568	0.0222097
139	0.0653738	0.0209514
140	0.0723872	0.0245419
141	0.133807	0.0390187
142	0.124699	0.0382168
143	0.119405	0.0359477
144	0.111024	0.0339355
145	0.115452	0.0354628
146	0.107282	0.0318021
147	0.105092	0.0305645
148	0.104912	0.0299292
149	0.10701	0.0311645
150	0.0991263	0.0284696
151	0.0984138	0.0281644
152	0.0900681	0.024997
153	0.0907903	0.0265961
154	0.0877861	0.0246683
155	0.0866138	0.0247172
156	0.082163	0.0220078
157	0.0781879	0.0212051
158	0.0775829	0.0212229
159	0.073443	0.0198397
160	0.0797524	0.0195805
161	0.0395466	0.0111551
162	0.0324828	0.009339
163	0.0308807	0.00893902
164	0.029134	0.00926083
165	0.0303083	0.00905441
166	0.0293317	0.00932555
167	0.0284564	0.00912945
168	0.0277618	0.00917792
169	0.0277825	0.00855496
170	0.0277744	0.00898706
171	0.0266721	0.00920201
172	0.0250626	0.00844679
173	0.0254212	0.00818368
174	0.0246186	0.00812026
175	0.0244027	0.00826765
176	0.0241977	0.00805637
177	0.0241833	0.00781971
178	0.0235188	0.00787946
179	0.0236689	0.00746375
180	0.0272656	0.00797723
181	0.0363238	0.00989636
182	0.0323906	0.00939054
183	0.0327046	0.00947588
184	0.0328404	0.009159
185	0.0306681	0.00870514
186	0.0295241	0.0085453
187	0.0296936	0.00846306
188	0.0269795	0.00813219
189	0.0267946	0.00783212
190	0.0272106	0.00789495
191	0.0270289	0.00777547
192	0.0264165	0.00783401
193	0.0264173	0.00772924
194	0.025961	0.00746706
195	0.0244477	0.00719713
196	0.0258637	0.00711926
197	0.0254123	0.00743351
198	0.0256963	0.00722262
199	0.0249153	0.00748952
200	0.0270789	0.00724239
201	0.0378673	0.00980823
202	0.0393459	0.0102099
203	0.0368121	0.0104975
204	0.0359255	0.0106262
205	0.0363022	0.0107057
206	0.038782	0.0115308
207	0.036282	0.0112114
208	0.0378889	0.0120537
209	0.0390143	0.0125673
210	0.0404114	0.0130248
211	0.0404147	0.0138358
212	0.0411149	0.014215
213	0.0420848	0.0147599
214	0.0428225	0.0152302
215	0.0452404	0.0166261
216	0.0489596	0.0175701
217	0.0495885	0.0177619
218	0.0519162	0.0188106
219	0.0552424	0.0202788
220	0.0567328	0.0214061

## Sheet: Figure 2B
Control	Inj. (WT)	Inj. (Mut)
2.27211	2.20737	1.98263
2.08316	2.09579	1.85526
2.07316	2.14842	1.91789
2.29842	2.20632	1.83895
2.11211	2.16263
2.16526	2.17263
2.11105	2.11789
2.11842	1.91474
2.10895	2.15211
2.21789	2.04368
2.15526	1.82526
1.93895	1.81368
1.92211	2.00053
1.98895	2.03316
1.98158
2.02474
1.92421

## Sheet: Figure 2C
Days	Wild-type	DNMT1g2
12		1
16		1
40		1
59		1
61	0
61	0

## Sheet: Figure 2D
	Wild-type	DNMT1g2
Eggs	19	0
Adults	2	4

## Sheet: Figure S1
Figure S1B
Genotype	% Genome Methylated
DNMT1g1	1.23777
DNMT1g1	0.97095
DNMT1g1	1.18526
DNMT1g1	1.20431
Wildtype	1.19291
Wildtype	1.30891
Wildtype	1.27069
Wildtype	1.19198
Figure S1C
	DNMT1g1	Mutant
Eggs	60	15
Adults	27	5
Figure S1D
Days	DNMT1g1	Wild-type
284		1
251		1
339		1
237		1
219		1
324		1
219		1
318		1
268		1
213		1
268		1
264		1
249		1
282		1
258		1
106		1
243		1
140		1
233		1
298		1
299		1
269	1
272	1
259	1
264	1
140	1
249	1
270	1

## Sheet: Figure S2
Chr	Mb	Wild-type	DNMT1g2
Chr1	0	0.00304526	0.0036827
Chr1	0.05	0.0037341	0.00509364
Chr1	0.1	0.0210526	0.00873362
Chr1	0.15	0.00193798	0.00501618
Chr1	0.2	0.00501314	0.00457813
Chr1	0.25	0.00238451	0.00336757
Chr1	0.3	0.00286517	0.00319434
Chr1	0.35	0.00650212	0.00132528
Chr1	0.4	0.000649646	0.000468691
Chr1	0.45	0.00336724	0.00734344
Chr1	0.5	0.00201207	0
Chr1	0.55	0.00529942	0.00517016
Chr1	0.6	0.0158228	0.00607287
Chr1	0.65	0.00746421	0.0102
Chr1	0.7	0.00913755	0.00216463
Chr1	0.75	0.0019305	0.00169491
Chr1	0.8	0.00347839	0.00374283
Chr1	0.85	0.00475352	0.00514854
Chr1	0.9	0.00255046	0.00254325
Chr1	0.95	0.00591716	0.00363636
Chr1	1	0.00332126	0.00962752
Chr1	1.05	0.0370996	0.0204493
Chr1	1.1	0.0831764	0.00740909
Chr1	1.15	0.00813008	0.00405093
Chr1	1.2	0.0202654	0.0153992
Chr1	1.25	0.00687285	0.00265252
Chr1	1.3	0.0120008	0.00404858
Chr1	1.35	0.0164656	0.00229377
Chr1	1.4	0.00191972	0.00879839
Chr1	1.45	0.0693943	0.0138998
Chr1	1.5	0.00744125	0.00375426
Chr1	1.55	0.00392522	0.00367698
Chr1	1.6	0.0137215	0.00649863
Chr1	1.65	0.0335904	0.0115539
Chr1	1.7	0.0247399	0.0100136
Chr1	1.75	0.00307494	0.00343599
Chr1	1.8	0.0406505	0.0144168
Chr1	1.85	0.00454895	0.00364431
Chr1	1.9	0.0282994	0.0103156
Chr1	1.95	0.00348341	0.00346866
Chr1	2	0.00370227	0.00335199
Chr1	2.05	0.00374484	0.00363909
Chr1	2.1	0.0452517	0.0191391
Chr1	2.15	0.0480387	0.0145445
Chr1	2.2	0.0192506	0.00947446
Chr1	2.25	0.0225151	0.011842
Chr1	2.3	0.00380838	0.00423301
Chr1	2.35	0.0042655	0.00339042
Chr1	2.4	0.00856785	0.00469364
Chr1	2.45	0.0274651	0.0114776
Chr1	2.5	0.00926738	0.00415872
Chr1	2.55	0.00384875	0.00371812
Chr1	2.6	0.00355293	0.00387377
Chr1	2.65	0.00372949	0.00377995
Chr1	2.7	0.00366562	0.00380722
Chr1	2.75	0.00361754	0.0037262
Chr1	2.8	0.00363386	0.00447788
Chr1	2.85	0.00375556	0.00385464
Chr1	2.9	0.00457233	0.0041785
Chr1	2.95	0.0146213	0.00621844
Chr1	3	0.00378825	0.00386112
Chr1	3.05	0.012658	0.00611883
Chr1	3.1	0.0242478	0.00950151
Chr1	3.15	0.0173754	0.00903669
Chr1	3.2	0.06265	0.0267902
Chr1	3.25	0.0388685	0.0131507
Chr1	3.3	0.034368	0.0114006
Chr1	3.35	0.036174	0.0109472
Chr1	3.4	0.00330765	0.00385064
Chr1	3.45	0.00844408	0.0050205
Chr1	3.5	0.0200502	0.00682047
Chr1	3.55	0.056399	0.0176529
Chr1	3.6	0.0944253	0.0360381
Chr1	3.65	0.0212114	0.00964498
Chr1	3.7	0.0362281	0.0133575
Chr1	3.75	0.00342873	0.00383823
Chr1	3.8	0.0578847	0.0155836
Chr1	3.85	0.0340328	0.0139144
Chr1	3.9	0.046094	0.0159531
Chr1	3.95	0.00337801	0.00349031
Chr1	4	0.0150705	0.00530372
Chr1	4.05	0.00317619	0.00356206
Chr1	4.1	0.00366605	0.00404305
Chr1	4.15	0.00463784	0.0041277
Chr1	4.2	0.00330658	0.00405696
Chr1	4.25	0.00383806	0.0038647
Chr1	4.3	0.00395895	0.00394462
Chr1	4.35	0.00360395	0.00376836
Chr1	4.4	0.0199435	0.0068845
Chr1	4.45	0.0306748	0.0123585
Chr1	4.5	0.00348314	0.00379708
Chr1	4.55	0.00323487	0.00380554
Chr1	4.6	0.00334029	0.00371025
Chr1	4.65	0.00382212	0.00397095
Chr1	4.7	0.00340451	0.00411629
Chr1	4.75	0.00331303	0.00392434
Chr1	4.8	0.0033769	0.00336834
Chr1	4.85	0.0337484	0.0100769
Chr1	4.9	0.00997024	0.00553676
Chr1	4.95	0.00398753	0.00369521
Chr1	5	0.0236433	0.0107247
Chr1	5.05	0.0234589	0.00950783
Chr1	5.1	0.00387863	0.00379272
Chr1	5.15	0.00330372	0.00383108
Chr1	5.2	0.00394383	0.00348414
Chr1	5.25	0.0033095	0.00363167
Chr1	5.3	0.00348245	0.00383265
Chr1	5.35	0.00311581	0.00408215
Chr1	5.4	0.0379935	0.0133596
Chr1	5.45	0.0461362	0.0164684
Chr1	5.5	0.0377712	0.0148378
Chr1	5.55	0.0451792	0.0172546
Chr1	5.6	0.00836303	0.00423385
Chr1	5.65	0.0119379	0.00552619
Chr1	5.7	0.0341071	0.0139996
Chr1	5.75	0.00641883	0.00443105
Chr1	5.8	0.00356502	0.00377697
Chr1	5.85	0.00299058	0.00340458
Chr1	5.9	0.0246431	0.00863858
Chr1	5.95	0.00908264	0.00482214
Chr1	6	0.0100405	0.00471838
Chr1	6.05	0.060569	0.0172081
Chr1	6.1	0.0112643	0.00430626
Chr1	6.15	0.0199048	0.0102211
Chr1	6.2	0.00328097	0.0037291
Chr1	6.25	0.00324608	0.00339563
Chr1	6.3	0.0114619	0.00492738
Chr1	6.35	0.0178038	0.00943764
Chr1	6.4	0.046526	0.0168514
Chr1	6.45	0.0198168	0.00676973
Chr1	6.5	0.0116968	0.00406582
Chr1	6.55	0.00845666	0.00558659
Chr1	6.6	0.0282328	0.0094872
Chr1	6.65	0.00944556	0.016
Chr1	6.7	0.0259996	0.000885123
Chr1	6.75	0.033647	0.0105624
Chr1	6.8	0.0516457	0.0140163
Chr1	6.85	0.00283286	0.00617284
Chr1	6.9	0.0065326	0.00335058
Chr1	6.95	0.00505051	0.00244246
Chr1	7	0.00211864	0.00244499
Chr1	7.05	0.00961539	0.00529942
Chr1	7.1	0.00188324	0.0021978
Chr1	7.15	0.00204946	0.00258826
Chr1	7.2	0.0111359	0.0045045
Chr1	7.25	0.00954148	0.00142374
Chr1	7.3	0.00529969	0.00716578
Chr1	7.35	0.00274299	0
Chr1	7.4	0.00401606	0.00507614
Chr1	7.45	0.000998004	0.00203963
Chr1	7.5	0.00447761	0.0016899
Chr1	7.55	0.00340509	0.00179236
Chr1	7.6	0.00833333	0.00682261
Chr1	7.65	0	0.00268817
Chr1	7.7	0.0043172	0.00936066
Chr1	7.75	0.0262605	0.0103093
Chr1	7.8	0.001294	0.00155883
Chr1	7.85	0.00483428	0.00390067
Chr1	7.9	0.00334285	0.00351199
Chr1	7.95	0.00359009	0.00404957
Chr1	8	0.0036619	0.00351677
Chr1	8.05	0.00810766	0.00510568
Chr1	8.1	0.00327611	0.00367734
Chr1	8.15	0.00322454	0.00387134
Chr1	8.2	0.00335803	0.00369562
Chr1	8.25	0.00317885	0.00423634
Chr1	8.3	0.00371843	0.00375679
Chr1	8.35	0.00396263	0.00408305
Chr1	8.4	0.00391404	0.00391295
Chr1	8.45	0.00369706	0.00378752
Chr1	8.5	0.00411185	0.00382283
Chr1	8.55	0.00349453	0.00357995
Chr1	8.6	0.00380936	0.00365999
Chr1	8.65	0.0029228	0.00396566
Chr1	8.7	0.00352243	0.00370872
Chr1	8.75	0.00321919	0.0035784
Chr1	8.8	0.00344009	0.00418227
Chr1	8.85	0.00356986	0.00334505
Chr1	8.9	0.00330043	0.0042453
Chr1	8.95	0.0036588	0.00384831
Chr1	9	0.00763973	0.00525027
Chr1	9.05	0.093335	0.029269
Chr1	9.1	0.0157997	0.00485028
Chr1	9.15	0.00398852	0.00380003
Chr1	9.2	0.0125548	0.00544057
Chr1	9.25	0.0047605	0.00367379
Chr1	9.3	0.00877947	0.00439636
Chr1	9.35	0.00340715	0.00383024
Chr1	9.4	0.00294353	0.00357761
Chr1	9.45	0.00364208	0.00362913
Chr1	9.5	0.00340033	0.00370282
Chr1	9.55	0.00345219	0.00382079
Chr1	9.6	0.00340101	0.00398011
Chr1	9.65	0.00352948	0.00364076
Chr1	9.7	0.00340228	0.00365474
Chr1	9.75	0.00345252	0.00341816
Chr1	9.8	0.0028443	0.00335346
Chr1	9.85	0.003656	0.00383766
Chr1	9.9	0.0035335	0.00359091
Chr1	9.95	0.00359873	0.00378016
Chr1	10	0.00336163	0.00388788
Chr1	10.05	0.00331856	0.00392367
Chr1	10.1	0.00364985	0.00371208
Chr1	10.15	0.00482631	0.00354902
Chr1	10.2	0.00344489	0.00365486
Chr1	10.25	0.00353983	0.00326265
Chr1	10.3	0.0192243	0.00812622
Chr1	10.35	0.00376166	0.00370388
Chr1	10.4	0.00458415	0.00399196
Chr1	10.45	0.00344326	0.00375812
Chr1	10.5	0.00539588	0.00403889
Chr1	10.55	0.0902309	0.0261524
Chr1	10.6	0.06067	0.0181938
Chr1	10.65	0.0218573	0.00747757
Chr1	10.7	0.00340254	0.00420668
Chr1	10.75	0.0389086	0.0159907
Chr1	10.8	0.0338379	0.0148814
Chr1	10.85	0.00351562	0.00402177
Chr1	10.9	0.0188232	0.00967881
Chr1	10.95	0.0761161	0.0293863
Chr1	11	0.0231207	0.0080532
Chr1	11.05	0.0160381	0.00614626
Chr1	11.1	0.031915	0.00968866
Chr1	11.15	0.0795535	0.0288822
Chr1	11.2	0.0185091	0.00649337
Chr1	11.25	0.00452714	0.0036146
Chr1	11.3	0.00499953	0.00348823
Chr1	11.35	0.0157012	0.00588101
Chr1	11.4	0.00617264	0.00420993
Chr1	11.45	0.00316905	0.00360801
Chr1	11.5	0.0029522	0.0030654
Chr1	11.55	0.0934621	0.0352921
Chr1	11.6	0.018075	0.00593181
Chr1	11.65	0.0159302	0.00558007
Chr1	11.7	0.00351426	0.00411109
Chr1	11.75	0.00278822	0.00490067
Chr1	11.8	0.00470548	0.00371773
Chr1	11.85	0.00259276	0.00330483
Chr1	11.9	0.00412448	0.00317968
Chr1	11.95	0.00421635	0.00398763
Chr1	12	0.00234896	0.00357765
Chr1	12.05	0.00330927	0.00334269
Chr1	12.1	0.003403	0.00376349
Chr1	12.15	0.00356678	0.00333376
Chr1	12.2	0.00313466	0.00367411
Chr1	12.25	0.0027091	0.0031932
Chr1	12.3	0.00393649	0.00369084
Chr1	12.35	0.00317661	0.00323286
Chr1	12.4	0.00293891	0.00358858
Chr1	12.45	0.00709143	0.00362057
Chr1	12.5	0.00355257	0.00295658
Chr1	12.55	0.00445186	0.00296033
Chr1	12.6	0.00324234	0.00344852
Chr1	12.65	0.00403424	0.00304423
Chr1	12.7	0.0314546	0.00680401
Chr1	12.75	0.00399607	0.00392559
Chr1	12.8	0.00568041	0.00387611
Chr1	12.85	0.0403131	0.0130192
Chr1	12.9	0.0116385	0.00360001
Chr1	12.95	0.00420686	0.00389676
Chr1	13	0.0577585	0.019138
Chr1	13.05	0.0659763	0.0290143
Chr1	13.1	0.023631	0.00939602
Chr1	13.15	0.0555337	0.0219341
Chr1	13.2	0.00358781	0.00343757
Chr1	13.25	0.00245466	0.00370899
Chr1	13.3	0.00355242	0.00351452
Chr1	13.35	0.00330439	0.00326868
Chr1	13.4	0.00403951	0.00322119
Chr1	13.45	0.00824396	0.00473111
Chr1	13.5	0.0033416	0.00467501
Chr1	13.55	0.00352343	0.00382464
Chr1	13.6	0.00419754	0.0039395
Chr1	13.65	0.0035375	0.00382859
Chr1	13.7	0.00343993	0.00370327
Chr1	13.75	0.00412408	0.00404768
Chr1	13.8	0.0033195	0.00363188
Chr1	13.85	0.00325874	0.00364206
Chr1	13.9	0.00366276	0.00415708
Chr1	13.95	0.00889768	0.00500472
Chr1	14	0.00322663	0.00373677
Chr1	14.05	0.00359314	0.00369684
Chr1	14.1	0.00323814	0.00385106
Chr1	14.15	0.0119347	0.00758017
Chr1	14.2	0.00334779	0.00386447
Chr1	14.25	0.00370917	0.00394097
Chr1	14.3	0.00383057	0.00420909
Chr1	14.35	0.00323999	0.0041627
Chr1	14.4	0.00352403	0.00408796
Chr1	14.45	0.0038367	0.00356331
Chr1	14.5	0.00467983	0.00329844
Chr1	14.55	0.00344809	0.00397084
Chr1	14.6	0.00328212	0.00388786
Chr1	14.65	0.00355949	0.00412277
Chr1	14.7	0.00340712	0.00330159
Chr1	14.75	0.00410858	0.00371285
Chr1	14.8	0.00325549	0.00373118
Chr1	14.85	0.00325085	0.00389792
Chr1	14.9	0.00374011	0.00404439
Chr1	14.95	0.00343139	0.00398193
Chr1	15	0.00353014	0.00407014
Chr1	15.05	0.00509901	0.00309845
Chr1	15.1	0.00961403	0.00403299
Chr1	15.15	0.00404388	0.00386045
Chr1	15.2	0.00353292	0.00393981
Chr1	15.25	0.00330104	0.00356323
Chr1	15.3	0.00328149	0.00420363
Chr1	15.35	0.0114484	0.0059571
Chr1	15.4	0.0102627	0.00556716
Chr1	15.45	0.00351871	0.00361166
Chr1	15.5	0.0416432	0.0187794
Chr1	15.55	0.00383442	0.00383665
Chr1	15.6	0.025315	0.00963686
Chr1	15.65	0.00294	0.00367613
Chr1	15.7	0.0034518	0.00299723
Chr1	15.75	0.0156722	0.00832358
Chr1	15.8	0.00371719	0.0037518
Chr1	15.85	0.0128203	0.00626389
Chr1	15.9	0.0296707	0.0131017
Chr1	15.95	0.00355475	0.00376573
Chr1	16	0.00359418	0.00404684
Chr1	16.05	0.00384261	0.00430935
Chr1	16.1	0.0331864	0.0140003
Chr1	16.15	0.0359465	0.0169951
Chr1	16.2	0.00490515	0.00395643
Chr1	16.25	0.0226748	0.0102525
Chr1	16.3	0.0035999	0.00364217
Chr1	16.35	0.00366057	0.00373029
Chr1	16.4	0.00324934	0.00368204
Chr1	16.45	0.0040587	0.00364286
Chr1	16.5	0.00386295	0.00443766
Chr1	16.55	0.00472703	0.00404211
Chr1	16.6	0.00354869	0.00361508
Chr1	16.65	0.00364191	0.00363849
Chr1	16.7	0.00354152	0.0035915
Chr1	16.75	0.00349961	0.00382991
Chr1	16.8	0.00394745	0.00387369
Chr1	16.85	0.00376502	0.00384237
Chr1	16.9	0.00381714	0.00380562
Chr1	16.95	0.00339806	0.00466066
Chr1	17	0.00369897	0.00312201
Chr1	17.05	0.00753887	0.00448944
Chr1	17.1	0.031371	0.0109603
Chr1	17.15	0.0205733	0.0115468
Chr1	17.2	0.0322999	0.0118463
Chr1	17.25	0.00651599	0.00382219
Chr1	17.3	0.00683927	0.00540863
Chr1	17.35	0.00358839	0.00426116
Chr1	17.4	0.00396014	0.00445528
Chr1	17.45	0.0041128	0.00444124
Chr1	17.5	0.00403289	0.0040723
Chr1	17.55	0.00323812	0.00346228
Chr1	17.6	0.0158068	0.006472
Chr1	17.65	0.00290745	0.00380968
Chr1	17.7	0.00342505	0.00339607
Chr1	17.75	0.0103461	0.00486348
Chr1	17.8	0.00393691	0.00389385
Chr1	17.85	0.0514133	0.0215827
Chr1	17.9	0.00357283	0.00365426
Chr1	17.95	0.0355931	0.0134495
Chr1	18	0.00368297	0.0031633
Chr1	18.05	0.00390402	0.00378704
Chr1	18.1	0.003424	0.00340482
Chr1	18.15	0.0028501	0.00362482
Chr1	18.2	0.00380079	0.00397861
Chr1	18.25	0.00406214	0.00339154
Chr1	18.3	0.0034174	0.0039571
Chr1	18.35	0.0044841	0.00374189
Chr1	18.4	0.00467855	0.00392828
Chr1	18.45	0.00891119	0.00545885
Chr1	18.5	0.00374579	0.00365661
Chr1	18.55	0.0102103	0.00603151
Chr1	18.6	0.00383235	0.00372949
Chr1	18.65	0.0138407	0.00666325
Chr1	18.7	0.0268091	0.0112839
Chr1	18.75	0.0254227	0.0135689
Chr1	18.8	0.0384608	0.0139494
Chr1	18.85	0.00416399	0.0039273
Chr1	18.9	0.0401207	0.0174908
Chr1	18.95	0.036314	0.0107981
Chr1	19	0.00734531	0.0041539
Chr1	19.05	0.0147614	0.00932192
Chr1	19.1	0.00681517	0.00444543
Chr1	19.15	0.0266127	0.0115797
Chr1	19.2	0.0115318	0.0055422
Chr1	19.25	0.00362504	0.00417268
Chr1	19.3	0.00370135	0.00386091
Chr1	19.35	0.00720567	0.00474851
Chr1	19.4	0.00350333	0.00307643
Chr1	19.45	0.00611293	0.00508738
Chr1	19.5	0.00683297	0.00464464
Chr1	19.55	0.00339166	0.004303
Chr1	19.6	0.00334428	0.00382742
Chr1	19.65	0.00339817	0.00387035
Chr1	19.7	0.00309234	0.0035062
Chr1	19.75	0.00353188	0.00399771
Chr1	19.8	0.00324383	0.00371312
Chr1	19.85	0.00374258	0.00369112
Chr1	19.9	0.00985022	0.00582702
Chr1	19.95	0.00426315	0.00404397
Chr1	20	0.00412305	0.00382293
Chr1	20.05	0.00483013	0.00379983
Chr1	20.1	0.00359304	0.00377733
Chr1	20.15	0.00310432	0.00367317
Chr1	20.2	0.00350899	0.00328825
Chr1	20.25	0.00331635	0.00358717
Chr1	20.3	0.00343937	0.00394676
Chr1	20.35	0.00337774	0.0039328
Chr1	20.4	0.00391902	0.00349324
Chr1	20.45	0.0031659	0.0036716
Chr1	20.5	0.00386034	0.00381373
Chr1	20.55	0.038379	0.0157352
Chr1	20.6	0.0251317	0.0115576
Chr1	20.65	0.00353762	0.00396273
Chr1	20.7	0.0067142	0.00425806
Chr1	20.75	0.00936834	0.00505349
Chr1	20.8	0.0155826	0.00808561
Chr1	20.85	0.00286289	0.00345262
Chr1	20.9	0.00365424	0.00373306
Chr1	20.95	0.00312526	0.00379378
Chr1	21	0.00340435	0.00387345
Chr1	21.05	0.00318778	0.00378095
Chr1	21.1	0.00358187	0.00363319
Chr1	21.15	0.00311628	0.0041289
Chr1	21.2	0.00344082	0.00394681
Chr1	21.25	0.00390257	0.00371368
Chr1	21.3	0.00369601	0.00332231
Chr1	21.35	0.00343472	0.00361827
Chr1	21.4	0.00367977	0.00368358
Chr1	21.45	0.00385115	0.00385367
Chr1	21.5	0.0156899	0.00856769
Chr1	21.55	0.00354209	0.00387208
Chr1	21.6	0.00560606	0.00434055
Chr1	21.65	0.0115458	0.00691333
Chr1	21.7	0.00304377	0.00377888
Chr1	21.75	0.00309264	0.00448294
Chr1	21.8	0.0152797	0.00604729
Chr1	21.85	0.0352784	0.0134101
Chr1	21.9	0.0302624	0.0123721
Chr1	21.95	0.00500507	0.00350866
Chr1	22	0.00364859	0.00412035
Chr1	22.05	0.00378975	0.00375839
Chr1	22.1	0.00368928	0.00363575
Chr1	22.15	0.0037354	0.00418078
Chr1	22.2	0.00356227	0.00348972
Chr1	22.25	0.00341087	0.00288256
Chr1	22.3	0.0034923	0.00389216
Chr1	22.35	0.00297343	0.00359469
Chr1	22.4	0.00315107	0.00400971
Chr1	22.45	0.00389087	0.00376267
Chr1	22.5	0.00372641	0.00338851
Chr1	22.55	0.00397786	0.00387866
Chr1	22.6	0.00358215	0.00324547
Chr1	22.65	0.0038799	0.00369936
Chr1	22.7	0.00407435	0.0035368
Chr1	22.75	0.0094311	0.00541864
Chr1	22.8	0.0740508	0.0210973
Chr1	22.85	0.0124841	0.00606845
Chr1	22.9	0.0482376	0.0151312
Chr1	22.95	0.032879	0.0106616
Chr1	23	0.00391968	0.00406472
Chr1	23.05	0.0121458	0.00497088
Chr1	23.1	0.0030438	0.00331927
Chr1	23.15	0.00366198	0.00367083
Chr1	23.2	0.00328924	0.00364112
Chr1	23.25	0.0129137	0.00515136
Chr1	23.3	0.00830146	0.00442526
Chr1	23.35	0.0201953	0.00583222
Chr1	23.4	0.0146739	0.00667724
Chr1	23.45	0.00363318	0.00390368
Chr1	23.5	0.00317908	0.00366025
Chr1	23.55	0.0221817	0.00877187
Chr1	23.6	0.0113785	0.00737167
Chr1	23.65	0.00676654	0.00607519
Chr1	23.7	0.00560076	0.0048881
Chr1	23.75	0.00376405	0.0043159
Chr1	23.8	0.00317121	0.00364807
Chr1	23.85	0.00394372	0.0039155
Chr1	23.9	0.0382749	0.0166043
Chr1	23.95	0.00346177	0.00336943
Chr1	24	0.0125329	0.00537489
Chr1	24.05	0.0034919	0.0034393
Chr1	24.1	0.0031963	0.00367989
Chr1	24.15	0.00316416	0.00392672
Chr1	24.2	0.00351688	0.00393595
Chr1	24.25	0.00355574	0.00290273
Chr1	24.3	0.00308377	0.00377131
Chr1	24.35	0.00323637	0.00426377
Chr1	24.4	0.00341324	0.00394121
Chr1	24.45	0.00371746	0.00353139
Chr1	24.5	0.0163561	0.00763568
Chr1	24.55	0.00498547	0.00384553
Chr1	24.6	0	0.00982835
Chr2	0	0.0086258	0.00397002
Chr2	0.05	0.0492072	0.0109108
Chr2	0.1	0.0275764	0.0136684
Chr2	0.15	0.00331734	0.00369326
Chr2	0.2	0.00398932	0.00414918
Chr2	0.25	0.0339063	0.0137862
Chr2	0.3	0.00384874	0.00351875
Chr2	0.35	0.00378081	0.00418203
Chr2	0.4	0.00349576	0.0035778
Chr2	0.45	0.00356213	0.00365139
Chr2	0.5	0.00379053	0.00347502
Chr2	0.55	0.00382264	0.00429739
Chr2	0.6	0.00363533	0.00388566
Chr2	0.65	0.0146677	0.00661975
Chr2	0.7	0.0441963	0.0154438
Chr2	0.75	0.0116296	0.00517002
Chr2	0.8	0.0168597	0.00819469
Chr2	0.85	0.0316449	0.0125118
Chr2	0.9	0.0323978	0.01324
Chr2	0.95	0.0528985	0.0187199
Chr2	1	0.0468757	0.0144663
Chr2	1.05	0.0103508	0.00578793
Chr2	1.1	0.0298945	0.0133381
Chr2	1.15	0.00342922	0.00333625
Chr2	1.2	0.00380355	0.00335723
Chr2	1.25	0.0030248	0.0035623
Chr2	1.3	0.00379839	0.00373745
Chr2	1.35	0.00560032	0.00468972
Chr2	1.4	0.0151144	0.00590842
Chr2	1.45	0.00337412	0.00347294
Chr2	1.5	0.00315346	0.00352427
Chr2	1.55	0.00325262	0.00346959
Chr2	1.6	0.00399399	0.00359571
Chr2	1.65	0.00313768	0.00341407
Chr2	1.7	0.00348706	0.00339291
Chr2	1.75	0.00327047	0.00368038
Chr2	1.8	0.00327831	0.003234
Chr2	1.85	0.00329565	0.00358179
Chr2	1.9	0.0174738	0.00724121
Chr2	1.95	0.0067666	0.00499888
Chr2	2	0.00335629	0.0041002
Chr2	2.05	0.0030317	0.00328085
Chr2	2.1	0.00351009	0.00375736
Chr2	2.15	0.00348056	0.00391942
Chr2	2.2	0.00349481	0.00345787
Chr2	2.25	0.00355671	0.00355825
Chr2	2.3	0.00341182	0.00349343
Chr2	2.35	0.00423055	0.00369825
Chr2	2.4	0.00302951	0.00352092
Chr2	2.45	0.00345155	0.00365733
Chr2	2.5	0.00403961	0.00396685
Chr2	2.55	0.0134781	0.00565333
Chr2	2.6	0.0033336	0.00342035
Chr2	2.65	0.00332705	0.00373236
Chr2	2.7	0.0036982	0.00386577
Chr2	2.75	0.00348891	0.0036505
Chr2	2.8	0.00363613	0.0033023
Chr2	2.85	0.00334958	0.00330753
Chr2	2.9	0.00367004	0.00388228
Chr2	2.95	0.011373	0.00538666
Chr2	3	0.0319169	0.0113934
Chr2	3.05	0.0496651	0.0143666
Chr2	3.1	0.00636854	0.00469832
Chr2	3.15	0.00359028	0.00325812
Chr2	3.2	0.00735859	0.00434072
Chr2	3.25	0.0205184	0.00754825
Chr2	3.3	0.0118878	0.00532722
Chr2	3.35	0.00449886	0.00345911
Chr2	3.4	0.00351597	0.00365369
Chr2	3.45	0.00357028	0.00352828
Chr2	3.5	0.00346569	0.00363484
Chr2	3.55	0.00375161	0.00342704
Chr2	3.6	0.00388991	0.00439886
Chr2	3.65	0.0034516	0.00371339
Chr2	3.7	0.00362642	0.00344502
Chr2	3.75	0.0255004	0.00800528
Chr2	3.8	0.00616995	0.00393312
Chr2	3.85	0.0033308	0.00376508
Chr2	3.9	0.00344329	0.00362982
Chr2	3.95	0.00337583	0.00391899
Chr2	4	0.003592	0.00369803
Chr2	4.05	0.00327235	0.00394169
Chr2	4.1	0.00326772	0.00374354
Chr2	4.15	0.00802568	0.00378497
Chr2	4.2	0.00505618	0.00396054
Chr2	4.25	0.00429712	0.00341358
Chr2	4.3	0.005313	0.00403034
Chr2	4.35	0.00368492	0.00377389
Chr2	4.4	0.00319465	0.00352943
Chr2	4.45	0.00344923	0.00360395
Chr2	4.5	0.00330236	0.00385426
Chr2	4.55	0.00391097	0.00368001
Chr2	4.6	0.00413684	0.00347568
Chr2	4.65	0.0038733	0.00341864
Chr2	4.7	0.00341981	0.00354228
Chr2	4.75	0.00348291	0.00363938
Chr2	4.8	0.00346295	0.00355058
Chr2	4.85	0.00359651	0.00374752
Chr2	4.9	0.00334477	0.00342822
Chr2	4.95	0.00333173	0.00347
Chr2	5	0.0408626	0.0172903
Chr2	5.05	0.0484111	0.0173927
Chr2	5.1	0.0327932	0.0107677
Chr2	5.15	0.0604511	0.0237911
Chr2	5.2	0.0153305	0.00580482
Chr2	5.25	0.0112635	0.00756981
Chr2	5.3	0.0142291	0.00471646
Chr2	5.35	0.00340747	0.00343945
Chr2	5.4	0.00320491	0.00421068
Chr2	5.45	0.0141862	0.00728896
Chr2	5.5	0.0183402	0.00891788
Chr2	5.55	0.0284314	0.011299
Chr2	5.6	0.00550651	0.00393212
Chr2	5.65	0.0249994	0.0112815
Chr2	5.7	0.00940893	0.00433609
Chr2	5.75	0.00401664	0.00373762
Chr2	5.8	0.00361894	0.00347267
Chr2	5.85	0.00363888	0.00383392
Chr2	5.9	0.00368771	0.00340188
Chr2	5.95	0.00362647	0.00366604
Chr2	6	0.00321959	0.00372871
Chr2	6.05	0.00350984	0.0039334
Chr2	6.1	0.0178523	0.00893944
Chr2	6.15	0.00356694	0.00400566
Chr2	6.2	0.00350242	0.00367714
Chr2	6.25	0.00348014	0.00412556
Chr2	6.3	0.0123077	0.00697761
Chr2	6.35	0.0250877	0.00898147
Chr2	6.4	0.00400765	0.00326087
Chr2	6.45	0.00527924	0.00402534
Chr2	6.5	0.0113006	0.00415373
Chr2	6.55	0.083631	0.0258207
Chr2	6.6	0.0329665	0.012298
Chr2	6.65	0.00376673	0.00357136
Chr2	6.7	0.00382125	0.00413305
Chr2	6.75	0.00363839	0.00343248
Chr2	6.8	0.00346996	0.0032879
Chr2	6.85	0.00385746	0.0034813
Chr2	6.9	0.0228791	0.00752585
Chr2	6.95	0.00386169	0.00362731
Chr2	7	0.00382554	0.00402302
Chr2	7.05	0.00367851	0.00432652
Chr2	7.1	0.00353094	0.00392278
Chr2	7.15	0.0523544	0.0215479
Chr2	7.2	0.0271221	0.0103997
Chr2	7.25	0.0405047	0.0142029
Chr2	7.3	0.00352209	0.00352522
Chr2	7.35	0.00447153	0.00342847
Chr2	7.4	0.00319483	0.00393693
Chr2	7.45	0.00340581	0.00382064
Chr2	7.5	0.0154443	0.00716941
Chr2	7.55	0.0069987	0.00418906
Chr2	7.6	0.00336616	0.00406864
Chr2	7.65	0.00345666	0.00386362
Chr2	7.7	0.0036067	0.00382726
Chr2	7.75	0.00333452	0.00387882
Chr2	7.8	0.00398117	0.00385165
Chr2	7.85	0.00380339	0.00353685
Chr2	7.9	0.0035947	0.00411949
Chr2	7.95	0.00402633	0.00378209
Chr2	8	0.00410169	0.00363348
Chr2	8.05	0.00437737	0.00405915
Chr2	8.1	0.00334118	0.0041529
Chr2	8.15	0.00323874	0.00392875
Chr2	8.2	0.0124158	0.0069072
Chr2	8.25	0.00313699	0.00332852
Chr2	8.3	0.00329428	0.00351097
Chr2	8.35	0.00344868	0.00327494
Chr2	8.4	0.00343386	0.00389871
Chr2	8.45	0.0144841	0.00687882
Chr2	8.5	0.00344006	0.00379824
Chr2	8.55	0.00370937	0.00328794
Chr2	8.6	0.00349034	0.00334761
Chr2	8.65	0.0041191	0.00379147
Chr2	8.7	0.00363062	0.00381192
Chr2	8.75	0.0029126	0.00375001
Chr2	8.8	0.0432262	0.0174533
Chr2	8.85	0.0297619	0.0102982
Chr2	8.9	0.0274084	0.0105888
Chr2	8.95	0.00427196	0.00385438
Chr2	9	0.00375348	0.00396346
Chr2	9.05	0.00963974	0.00543375
Chr2	9.1	0.0164118	0.00610246
Chr2	9.15	0.0176995	0.00931813
Chr2	9.2	0.00329743	0.00366784
Chr2	9.25	0.00358509	0.0035755
Chr2	9.3	0.0034841	0.00390501
Chr2	9.35	0.00366323	0.00342351
Chr2	9.4	0.00663228	0.00473804
Chr2	9.45	0.00332428	0.00376923
Chr2	9.5	0.0034438	0.00378832
Chr2	9.55	0.00398594	0.00351642
Chr2	9.6	0.00352967	0.00377275
Chr2	9.65	0.00365973	0.00406071
Chr2	9.7	0.00338859	0.00347447
Chr2	9.75	0.00328896	0.00357944
Chr2	9.8	0.0297651	0.0110471
Chr2	9.85	0.0083498	0.00363475
Chr2	9.9	0.00345626	0.00363119
Chr2	9.95	0.00369307	0.00386867
Chr2	10	0.00332727	0.00375468
Chr2	10.05	0.00317309	0.00384642
Chr2	10.1	0.00315003	0.003762
Chr2	10.15	0.00338951	0.00354388
Chr2	10.2	0.00323698	0.00368588
Chr2	10.25	0.00369859	0.00333725
Chr2	10.3	0.0288024	0.0090372
Chr2	10.35	0.00356468	0.00359948
Chr2	10.4	0.00359962	0.00364363
Chr2	10.45	0.0151036	0.00777719
Chr2	10.5	0.00421716	0.00369799
Chr2	10.55	0.00410082	0.00402928
Chr2	10.6	0.0417347	0.0146337
Chr2	10.65	0.0351851	0.0130189
Chr2	10.7	0.00334069	0.00361712
Chr2	10.75	0.0254557	0.0111964
Chr2	10.8	0.0101172	0.00569801
Chr2	10.85	0.0272715	0.0109076
Chr2	10.9	0.00958153	0.00618133
Chr2	10.95	0.00363806	0.00420692
Chr2	11	0.00395384	0.00248071
Chr2	11.05	0.00756259	0.00215043
Chr2	11.1	0.00477545	0.00325254
Chr2	11.15	0.00303725	0.00314741
Chr2	11.2	0.00353733	0.00492197
Chr2	11.25	0.00463256	0.00505539
Chr2	11.3	0.00310739	0.00374382
Chr2	11.35	0.00272865	0.00363732
Chr2	11.4	0.0037971	0.00398774
Chr2	11.45	0.00391276	0.00437397
Chr2	11.5	0.0118044	0.00479489
Chr2	11.55	0.00366251	0.00353434
Chr2	11.6	0.00285061	0.00381798
Chr2	11.65	0.00278737	0.00391089
Chr2	11.7	0.00325625	0.00344913
Chr2	11.75	0.00383731	0.00363634
Chr2	11.8	0.00293726	0.00359392
Chr2	11.85	0.00298028	0.00387252
Chr2	11.9	0.0040949	0.00343315
Chr2	11.95	0.00285738	0.00362606
Chr2	12	0.0190526	0.00666778
Chr2	12.05	0.0257656	0.00756004
Chr2	12.1	0.00382859	0.0036373
Chr2	12.15	0.0027855	0.0039543
Chr2	12.2	0.00411637	0.00318784
Chr2	12.25	0.00296596	0.00343118
Chr2	12.3	0.00385521	0.00375267
Chr2	12.35	0.0033865	0.00372232
Chr2	12.4	0.00309986	0.00340761
Chr2	12.45	0.00376737	0.00374993
Chr2	12.5	0.00383758	0.00381822
Chr2	12.55	0.00295171	0.00399581
Chr2	12.6	0.00321317	0.0036064
Chr2	12.65	0.00399105	0.00373534
Chr2	12.7	0.00374033	0.00381056
Chr2	12.75	0.00362683	0.00379423
Chr2	12.8	0.00346004	0.00370079
Chr2	12.85	0.00314568	0.00352795
Chr2	12.9	0.0388742	0.0162531
Chr2	12.95	0.0035561	0.00344442
Chr2	13	0.0143259	0.00580061
Chr2	13.05	0.00752982	0.00442651
Chr2	13.1	0.00353912	0.00371791
Chr2	13.15	0.00388546	0.00358723
Chr2	13.2	0.00342351	0.00353483
Chr2	13.25	0.00358751	0.00410899
Chr2	13.3	0.00365504	0.00339595
Chr2	13.35	0.00301199	0.00367189
Chr2	13.4	0.00338349	0.00355729
Chr2	13.45	0.00329376	0.00351156
Chr2	13.5	0.00387896	0.00379837
Chr2	13.55	0.00657024	0.00552813
Chr2	13.6	0.00409468	0.00356651
Chr2	13.65	0.00283375	0.00414637
Chr2	13.7	0.00399394	0.00382328
Chr2	13.75	0.0034552	0.00363597
Chr2	13.8	0.00290867	0.00306809
Chr2	13.85	0.0149758	0.0054172
Chr2	13.9	0.00349055	0.00331189
Chr2	13.95	0.00300699	0.00424414
Chr2	14	0.00333658	0.00430161
Chr2	14.05	0.00324279	0.00314024
Chr2	14.1	0.00333077	0.00352378
Chr2	14.15	0.00333455	0.00322089
Chr2	14.2	0.0039988	0.0036249
Chr2	14.25	0.0032972	0.00334163
Chr2	14.3	0.0160002	0.00549397
Chr2	14.35	0.00417403	0.00326362
Chr2	14.4	0.00439213	0.00289633
Chr2	14.45	0.0687547	0.0233411
Chr2	14.5	0.107689	0.0323048
Chr2	14.55	0.0320172	0.0104064
Chr2	14.6	0.00336046	0.00367502
Chr2	14.65	0.00420856	0.00379922
Chr2	14.7	0.00318905	0.00378397
Chr2	14.75	0.00331622	0.00347107
Chr2	14.8	0.00324874	0.00391008
Chr2	14.85	0.0113044	0.0046797
Chr2	14.9	0.00180745	0.00306386
Chr2	14.95	0.00332538	0.00239912
Chr2	15	0.00388351	0.00523361
Chr2	15.05	0.00329332	0.00338389
Chr2	15.1	0.0113277	0.0052062
Chr2	15.15	0.017361	0.00615761
Chr2	15.2	0.00398929	0.00407651
Chr2	15.25	0.0036096	0.00357378
Chr2	15.3	0.0244109	0.00791749
Chr2	15.35	0.0255145	0.00842784
Chr2	15.4	0.0481314	0.0155305
Chr2	15.45	0.0349744	0.0117535
Chr2	15.5	0.0317047	0.0128494
Chr2	15.55	0.0329627	0.0121777
Chr2	15.6	0.0132027	0.00690562
Chr2	15.65	0.00383749	0.00403361
Chr2	15.7	0.0121206	0.00760224
Chr2	15.75	0.0338878	0.0195546
Chr2	15.8	0.0169863	0.00759474
Chr2	15.85	0.00934481	0.00565443
Chr2	15.9	0.00332881	0.00356887
Chr2	15.95	0.00368491	0.004473
Chr2	16	0.0030522	0.0040541
Chr2	16.05	0.00371761	0.00370151
Chr2	16.1	0.00564965	0.00392275
Chr2	16.15	0.0036616	0.00358213
Chr2	16.2	0.00288198	0.0034463
Chr2	16.25	0.00369926	0.00357296
Chr2	16.3	0.00349773	0.0036449
Chr2	16.35	0.00343334	0.00362759
Chr2	16.4	0.00331821	0.00403418
Chr2	16.45	0.00286177	0.00380589
Chr2	16.5	0.0034171	0.00411413
Chr2	16.55	0.00348738	0.00351034
Chr2	16.6	0.00326792	0.00390074
Chr2	16.65	0.00352989	0.00342043
Chr2	16.7	0.00324181	0.00342491
Chr2	16.75	0.00365755	0.00356135
Chr2	16.8	0.00309343	0.00354962
Chr2	16.85	0.00336741	0.00349359
Chr2	16.9	0.00725822	0.00389109
Chr2	16.95	0.0799742	0.03496
Chr2	17	0.0421075	0.0175574
Chr2	17.05	0.00314934	0.00418867
Chr2	17.1	0.00362163	0.00426557
Chr2	17.15	0.00324549	0.00359409
Chr2	17.2	0.00415165	0.00412306
Chr2	17.25	0.00356056	0.00326123
Chr2	17.3	0.00363861	0.00402394
Chr2	17.35	0.00350556	0.00349089
Chr2	17.4	0.00348098	0.00422522
Chr2	17.45	0.00327142	0.00395608
Chr2	17.5	0.00380436	0.00377414
Chr2	17.55	0.00336042	0.00422887
Chr2	17.6	0.00340095	0.00345764
Chr2	17.65	0.00328011	0.00344241
Chr2	17.7	0.0170112	0.00373979
Chr2	17.75	0.00390098	0.00414284
Chr2	17.8	0.00378693	0.00357885
Chr2	17.85	0.00347857	0.00387279
Chr2	17.9	0.00359743	0.00368725
Chr2	17.95	0.00333707	0.00377246
Chr2	18	0.00400429	0.00342054
Chr2	18.05	0.00406758	0.00353416
Chr2	18.1	0.00437095	0.00400993
Chr2	18.15	0.00354964	0.00361954
Chr2	18.2	0.00380889	0.00381597
Chr2	18.25	0.0034519	0.00341967
Chr2	18.3	0.0277083	0.010965
Chr2	18.35	0.0314084	0.0121335
Chr2	18.4	0.00338729	0.00348814
Chr2	18.45	0.00413694	0.00381523
Chr2	18.5	0.00513976	0.00383352
Chr2	18.55	0.00361669	0.00403514
Chr2	18.6	0.00365602	0.00371542
Chr2	18.65	0.00351881	0.00364158
Chr2	18.7	0.00251339	0.0025443
Chr2	18.75	0.0161707	0.00838757
Chr2	18.8	0.00370151	0.00348357
Chr2	18.85	0.00378856	0.00348506
Chr2	18.9	0.00572691	0.00449994
Chr2	18.95	0.00383325	0.00381208
Chr2	19	0.00353518	0.00375588
Chr2	19.05	0.00711764	0.00363862
Chr2	19.1	0.0101808	0.00569602
Chr2	19.15	0.00418231	0.00383714
Chr2	19.2	0.0527508	0.0106383
Chr3	0	0.00309877	0.00401811
Chr3	0.05	0.00361411	0.00354118
Chr3	0.1	0.0163718	0.00864629
Chr3	0.15	0.0275585	0.0117766
Chr3	0.2	0.00346946	0.0033135
Chr3	0.25	0.00805532	0.00433696
Chr3	0.3	0.0034836	0.00356502
Chr3	0.35	0.00323051	0.0035595
Chr3	0.4	0.0293333	0.0129631
Chr3	0.45	0.00369786	0.00379293
Chr3	0.5	0.00338589	0.00360982
Chr3	0.55	0.00765777	0.00394385
Chr3	0.6	0.00347008	0.00370045
Chr3	0.65	0.00793324	0.00512958
Chr3	0.7	0.00407242	0.00406721
Chr3	0.75	0.00293464	0.0034036
Chr3	0.8	0.00350582	0.00323259
Chr3	0.85	0.00352029	0.00393475
Chr3	0.9	0.00523789	0.00395051
Chr3	0.95	0.00354536	0.00340383
Chr3	1	0.00365228	0.00368929
Chr3	1.05	0.00329094	0.00373832
Chr3	1.1	0.00372665	0.00387647
Chr3	1.15	0.00989838	0.00488273
Chr3	1.2	0.00653899	0.00437204
Chr3	1.25	0.0217504	0.00861039
Chr3	1.3	0.0374893	0.0116386
Chr3	1.35	0.0497671	0.022917
Chr3	1.4	0.00316127	0.00425687
Chr3	1.45	0.00838779	0.0044108
Chr3	1.5	0.0223805	0.0107555
Chr3	1.55	0.0296493	0.00965203
Chr3	1.6	0.0221041	0.0109264
Chr3	1.65	0.00364329	0.00411825
Chr3	1.7	0.0111831	0.00680138
Chr3	1.75	0.0262423	0.00848028
Chr3	1.8	0.0454562	0.0173178
Chr3	1.85	0.0545545	0.0153925
Chr3	1.9	0.0195259	0.00860298
Chr3	1.95	0.047977	0.0153565
Chr3	2	0.0260377	0.0103508
Chr3	2.05	0.00360643	0.00358654
Chr3	2.1	0.0146229	0.00767833
Chr3	2.15	0.0139852	0.0078848
Chr3	2.2	0.0154223	0.00860997
Chr3	2.25	0.0295994	0.0141098
Chr3	2.3	0.0496172	0.0177183
Chr3	2.35	0.00400565	0.00362383
Chr3	2.4	0.0039124	0.00399921
Chr3	2.45	0.00316998	0.00417799
Chr3	2.5	0.0152918	0.00693913
Chr3	2.55	0.0366064	0.0129659
Chr3	2.6	0.0183908	0.00598399
Chr3	2.65	0.0435836	0.0139269
Chr3	2.7	0.0247742	0.00967988
Chr3	2.75	0.00380368	0.0034333
Chr3	2.8	0.00359693	0.00405075
Chr3	2.85	0.00374573	0.00392411
Chr3	2.9	0.00378203	0.00354183
Chr3	2.95	0.00393565	0.00390273
Chr3	3	0.00374557	0.00359507
Chr3	3.05	0.00578523	0.00404885
Chr3	3.1	0.0210355	0.00761888
Chr3	3.15	0.00350719	0.00354267
Chr3	3.2	0.00805816	0.00411505
Chr3	3.25	0.00355933	0.00350089
Chr3	3.3	0.00348954	0.00380022
Chr3	3.35	0.003814	0.00374305
Chr3	3.4	0.00396829	0.00364674
Chr3	3.45	0.00363251	0.0038127
Chr3	3.5	0.00321922	0.0040178
Chr3	3.55	0.023012	0.0109671
Chr3	3.6	0.0304622	0.00887125
Chr3	3.65	0.014381	0.00511258
Chr3	3.7	0.00330217	0.00365126
Chr3	3.75	0.00357917	0.00358585
Chr3	3.8	0.0210814	0.00758427
Chr3	3.85	0.00308934	0.00366248
Chr3	3.9	0.0561058	0.0180156
Chr3	3.95	0.0590024	0.0240593
Chr3	4	0.0258418	0.01138
Chr3	4.05	0.0357423	0.0138045
Chr3	4.1	0.0540405	0.0198327
Chr3	4.15	0.00332246	0.00387877
Chr3	4.2	0.00364557	0.00368954
Chr3	4.25	0.0395584	0.0166196
Chr3	4.3	0.0102333	0.00503632
Chr3	4.35	0.00351178	0.0037773
Chr3	4.4	0.00317266	0.00363965
Chr3	4.45	0.0100166	0.00658953
Chr3	4.5	0.02905	0.0125035
Chr3	4.55	0.0353621	0.0138226
Chr3	4.6	0.0109311	0.00618618
Chr3	4.65	0.0035811	0.0037575
Chr3	4.7	0.00389491	0.0036604
Chr3	4.75	0.00334893	0.00354849
Chr3	4.8	0.00640645	0.0049972
Chr3	4.85	0.00735818	0.00552134
Chr3	4.9	0.00303296	0.00402435
Chr3	4.95	0.00371851	0.00355029
Chr3	5	0.00372539	0.0035157
Chr3	5.05	0.00356087	0.00351707
Chr3	5.1	0.00331417	0.00369909
Chr3	5.15	0.00383182	0.003654
Chr3	5.2	0.00367007	0.0036951
Chr3	5.25	0.0111365	0.00557826
Chr3	5.3	0.00359012	0.00367609
Chr3	5.35	0.0129008	0.0055757
Chr3	5.4	0.015172	0.00710594
Chr3	5.45	0.00957124	0.00614433
Chr3	5.5	0.00346816	0.00370879
Chr3	5.55	0.00383098	0.00344093
Chr3	5.6	0.0037033	0.00374427
Chr3	5.65	0.00309575	0.00306003
Chr3	5.7	0.00357353	0.00413922
Chr3	5.75	0.00964351	0.00584477
Chr3	5.8	0.00353598	0.00404492
Chr3	5.85	0.0033562	0.0042218
Chr3	5.9	0.00389242	0.00354988
Chr3	5.95	0.0032206	0.00364929
Chr3	6	0.00863199	0.00502289
Chr3	6.05	0.00353056	0.00363354
Chr3	6.1	0.00368562	0.00351223
Chr3	6.15	0.00374057	0.00392609
Chr3	6.2	0.00392308	0.00389844
Chr3	6.25	0.00428324	0.00374381
Chr3	6.3	0.00366703	0.00345405
Chr3	6.35	0.0037273	0.00375103
Chr3	6.4	0.00307364	0.0037352
Chr3	6.45	0.00335144	0.00370068
Chr3	6.5	0.00334195	0.00368242
Chr3	6.55	0.00297322	0.00345614
Chr3	6.6	0.00361355	0.0039569
Chr3	6.65	0.00364034	0.00329861
Chr3	6.7	0.00363932	0.00403693
Chr3	6.75	0.00341788	0.00372773
Chr3	6.8	0.0145879	0.00685945
Chr3	6.85	0.00454188	0.00421736
Chr3	6.9	0.0155183	0.00642524
Chr3	6.95	0.00392788	0.00402577
Chr3	7	0.0279598	0.0093719
Chr3	7.05	0.0712394	0.0248042
Chr3	7.1	0.0042417	0.00384642
Chr3	7.15	0.00310648	0.00332966
Chr3	7.2	0.00247603	0.00292253
Chr3	7.25	0.0118113	0.00397948
Chr3	7.3	0.00225249	0.00293918
Chr3	7.35	0.0201919	0.00479772
Chr3	7.4	0.0503344	0.0141319
Chr3	7.45	0.00370084	0.00305698
Chr3	7.5	0.0131297	0.00457599
Chr3	7.55	0.0029407	0.00375441
Chr3	7.6	0.00354797	0.00306428
Chr3	7.65	0.00344089	0.00332226
Chr3	7.7	0.00338652	0.00464557
Chr3	7.75	0.0290868	0.00540809
Chr3	7.8	0.00376772	0.00413597
Chr3	7.85	0.00456443	0.00400011
Chr3	7.9	0.00351544	0.00394278
Chr3	7.95	0.00371247	0.00431156
Chr3	8	0.0035796	0.00449578
Chr3	8.05	0.0025099	0.00373146
Chr3	8.1	0.0024388	0.00341725
Chr3	8.15	0.00235331	0.00385552
Chr3	8.2	0.00317925	0.00371702
Chr3	8.25	0.00293253	0.00351696
Chr3	8.3	0.00354838	0.00352
Chr3	8.35	0.00304174	0.00312441
Chr3	8.4	0.00395523	0.00296877
Chr3	8.45	0.00359137	0.00308291
Chr3	8.5	0.00278684	0.0037614
Chr3	8.55	0.00307366	0.00414928
Chr3	8.6	0.00305095	0.00260453
Chr3	8.65	0.00303475	0.00376518
Chr3	8.7	0.00514475	0.0042428
Chr3	8.75	0.00357237	0.00336423
Chr3	8.8	0.0042934	0.0031896
Chr3	8.85	0.00324176	0.00632489
Chr3	8.9	0.00344845	0.00353573
Chr3	8.95	0.0037073	0.00307088
Chr3	9	0.0125863	0.0065812
Chr3	9.05	0.0554328	0.0142107
Chr3	9.1	0.00320956	0.0034663
Chr3	9.15	0.00341107	0.0029018
Chr3	9.2	0.0514554	0.014705
Chr3	9.25	0.00512754	0.00569202
Chr3	9.3	0	0.00505051
Chr3	9.35	0.00470186	0.00361092
Chr3	9.4	0.021167	0.00867086
Chr3	9.45	0.00398742	0.00349891
Chr3	9.5	0.00377283	0.00361914
Chr3	9.55	0.00325634	0.00387906
Chr3	9.6	0.00325539	0.00343021
Chr3	9.65	0.00371406	0.00370325
Chr3	9.7	0.00328705	0.00349458
Chr3	9.75	0.0269424	0.0100604
Chr3	9.8	0.00319886	0.00348604
Chr3	9.85	0.00380729	0.00380379
Chr3	9.9	0.00736996	0.00471552
Chr3	9.95	0.0031512	0.00359522
Chr3	10	0.00306484	0.00331053
Chr3	10.05	0.00356178	0.00345318
Chr3	10.1	0.00347522	0.00391203
Chr3	10.15	0.0104347	0.00443592
Chr3	10.2	0.0218127	0.0106444
Chr3	10.25	0.0123443	0.00680231
Chr3	10.3	0.0040712	0.00376515
Chr3	10.35	0.0126917	0.00534909
Chr3	10.4	0.00372001	0.00377414
Chr3	10.45	0.0282466	0.0100984
Chr3	10.5	0.0316834	0.0128869
Chr3	10.55	0.0364682	0.0143133
Chr3	10.6	0.0421576	0.0156095
Chr3	10.65	0.0378795	0.0184995
Chr3	10.7	0.0119517	0.00519664
Chr3	10.75	0.0162049	0.00787173
Chr3	10.8	0.0221079	0.00880387
Chr3	10.85	0.0034441	0.00350313
Chr3	10.9	0.0540426	0.0199458
Chr3	10.95	0.025387	0.0135066
Chr3	11	0.00356458	0.00411604
Chr3	11.05	0.00360354	0.00366732
Chr3	11.1	0.00322526	0.00378842
Chr3	11.15	0.00342347	0.00438672
Chr3	11.2	0.00377737	0.00381201
Chr3	11.25	0.00343823	0.00380171
Chr3	11.3	0.0102461	0.00581335
Chr3	11.35	0.00899783	0.00543701
Chr3	11.4	0.019462	0.00837405
Chr3	11.45	0.00323155	0.00377044
Chr3	11.5	0.00762621	0.0043557
Chr3	11.55	0.0108305	0.00551464
Chr3	11.6	0.0166638	0.00793585
Chr3	11.65	0.00783565	0.00458642
Chr3	11.7	0.0103831	0.00495334
Chr3	11.75	0.00316196	0.0038947
Chr3	11.8	0.0176581	0.00864346
Chr3	11.85	0.00350685	0.00366056
Chr3	11.9	0.00459019	0.00447296
Chr3	11.95	0.00399019	0.00347126
Chr3	12	0.0105396	0.00584849
Chr3	12.05	0.00383195	0.00356221
Chr3	12.1	0.0032373	0.00373053
Chr3	12.15	0.0033996	0.00330845
Chr3	12.2	0.00384291	0.00408961
Chr3	12.25	0.0246594	0.0107185
Chr3	12.3	0.00332852	0.00375191
Chr3	12.35	0.00395022	0.00367168
Chr3	12.4	0.00367619	0.00414254
Chr3	12.45	0.00361317	0.00382456
Chr3	12.5	0.0228347	0.00926744
Chr3	12.55	0.0109312	0.00698238
Chr3	12.6	0.00393047	0.00351754
Chr3	12.65	0.00350672	0.00379392
Chr3	12.7	0.00470861	0.00362027
Chr3	12.75	0.00940433	0.00447151
Chr3	12.8	0.00314101	0.00340432
Chr3	12.85	0.00317378	0.00397411
Chr3	12.9	0.0129533	0.00690798
Chr3	12.95	0.0209241	0.00933259
Chr3	13	0.00338212	0.0037675
Chr3	13.05	0.011718	0.00725029
Chr3	13.1	0.0807275	0.0284087
Chr3	13.15	0.00721441	0.00399758
Chr3	13.2	0.00359501	0.00391327
Chr3	13.25	0.00399491	0.00429002
Chr3	13.3	0.013364	0.00536486
Chr3	13.35	0.0032365	0.00426969
Chr3	13.4	0.0101154	0.00518742
Chr3	13.45	0.00576393	0.00422136
Chr3	13.5	0.00350104	0.00399801
Chr3	13.55	0.0034237	0.00382964
Chr3	13.6	0.00364775	0.0039999
Chr3	13.65	0.00302081	0.00390354
Chr3	13.7	0.0295054	0.0113157
Chr3	13.75	0.0373945	0.014356
Chr3	13.8	0.00377946	0.0041178
Chr3	13.85	0.00328965	0.00370106
Chr3	13.9	0.00360332	0.00347308
Chr3	13.95	0.0401475	0.0182088
Chr3	14	0.0464862	0.0123819
Chr3	14.05	0.00320736	0.00367124
Chr3	14.1	0.0133162	0.00658708
Chr3	14.15	0.00371287	0.00371071
Chr3	14.2	0.00312618	0.00366858
Chr3	14.25	0.00352847	0.00351031
Chr3	14.3	0.00386263	0.00353856
Chr3	14.35	0.0182418	0.00843036
Chr3	14.4	0.0151876	0.00848499
Chr3	14.45	0.0198497	0.00762115
Chr3	14.5	0.0119947	0.00522601
Chr3	14.55	0.00360059	0.00344083
Chr3	14.6	0.00338797	0.00370081
Chr3	14.65	0.00318737	0.00340154
Chr3	14.7	0.00363919	0.00365861
Chr3	14.75	0.00350676	0.00350881
Chr3	14.8	0.00340935	0.00411361
Chr3	14.85	0.0126289	0.00559045
Chr3	14.9	0.00443024	0.00447493
Chr3	14.95	0.00376689	0.00382259
Chr3	15	0.00396221	0.00444174
Chr3	15.05	0.0153246	0.0059339
Chr3	15.1	0.00284255	0.00332442
Chr3	15.15	0.0120317	0.00515594
Chr3	15.2	0.00365662	0.00371414
Chr3	15.25	0.00310347	0.00378495
Chr3	15.3	0.00374377	0.00323452
Chr3	15.35	0.00328936	0.00380154
Chr3	15.4	0.00348153	0.00367437
Chr3	15.45	0.00350606	0.00389242
Chr3	15.5	0.00339463	0.00374916
Chr3	15.55	0.00352911	0.00369883
Chr3	15.6	0.00712541	0.00446612
Chr3	15.65	0.00357371	0.00357796
Chr3	15.7	0.00378725	0.00355242
Chr3	15.75	0.0373935	0.0110742
Chr3	15.8	0.0419192	0.0159557
Chr3	15.85	0.00321748	0.00418683
Chr3	15.9	0.00364696	0.00346659
Chr3	15.95	0.00337313	0.00319753
Chr3	16	0.00362067	0.00424474
Chr3	16.05	0.00327314	0.00334142
Chr3	16.1	0.00343071	0.00353855
Chr3	16.15	0.00310751	0.00378522
Chr3	16.2	0.00365056	0.00312749
Chr3	16.25	0.00307289	0.00371236
Chr3	16.3	0.0037461	0.00364985
Chr3	16.35	0.00614281	0.00447381
Chr3	16.4	0.00349521	0.00378509
Chr3	16.45	0.00355276	0.00377728
Chr3	16.5	0.00361861	0.00375412
Chr3	16.55	0.00360048	0.00435871
Chr3	16.6	0.00337312	0.00401487
Chr3	16.65	0.00340949	0.00340283
Chr3	16.7	0.00351693	0.00410617
Chr3	16.75	0.00354614	0.0034867
Chr3	16.8	0.00346787	0.00379963
Chr3	16.85	0.00363532	0.00319029
Chr3	16.9	0.0034961	0.00372151
Chr3	16.95	0.00346896	0.00338434
Chr3	17	0.00323853	0.00426735
Chr3	17.05	0.00354229	0.00356759
Chr3	17.1	0.00364467	0.00358237
Chr3	17.15	0.00366329	0.00377604
Chr3	17.2	0.00337794	0.00387969
Chr3	17.25	0.0263316	0.0109341
Chr3	17.3	0.00347657	0.00426057
Chr3	17.35	0.00958772	0.00508777
Chr3	17.4	0.00391164	0.00394258
Chr3	17.45	0.0195959	0.010118
Chr3	17.5	0.0178414	0.00888679
Chr3	17.55	0.0213193	0.00842823
Chr3	17.6	0.0169479	0.00811722
Chr3	17.65	0.00328324	0.00404338
Chr3	17.7	0.00314252	0.00370238
Chr3	17.75	0.00385979	0.00435888
Chr3	17.8	0.0187154	0.00860675
Chr3	17.85	0.00588979	0.00417412
Chr3	17.9	0.00442663	0.00606261
Chr3	17.95	0.0249498	0.00747079
Chr3	18	0.0541459	0.0167808
Chr3	18.05	0.0513917	0.0142377
Chr3	18.1	0.0219905	0.00688838
Chr3	18.15	0.0451965	0.0201222
Chr3	18.2	0.0288138	0.0105217
Chr3	18.25	0.00450138	0.00344035
Chr3	18.3	0	0.00719425
Chr4	0	0.00363783	0.00428438
Chr4	0.05	0.0738059	0.0268012
Chr4	0.1	0.076132	0.0294796
Chr4	0.15	0.0331161	0.0134671
Chr4	0.2	0.0077497	0.00509
Chr4	0.25	0.00398163	0.00353201
Chr4	0.3	0.00354795	0.00368471
Chr4	0.35	0.0100664	0.00578197
Chr4	0.4	0.00334882	0.00344783
Chr4	0.45	0.00641609	0.00385257
Chr4	0.5	0.0037419	0.00358172
Chr4	0.55	0.00400947	0.00348315
Chr4	0.6	0.0136588	0.0070202
Chr4	0.65	0.00323931	0.00373044
Chr4	0.7	0.00348454	0.00388472
Chr4	0.75	0.0153117	0.00795479
Chr4	0.8	0.0122154	0.00847698
Chr4	0.85	0.00396189	0.00369889
Chr4	0.9	0.00503798	0.00417183
Chr4	0.95	0.00352299	0.00373813
Chr4	1	0.017229	0.00545542
Chr4	1.05	0.00593676	0.00414314
Chr4	1.1	0.0253044	0.0112239
Chr4	1.15	0.0175887	0.00841958
Chr4	1.2	0.00348118	0.00387059
Chr4	1.25	0.0358682	0.0145063
Chr4	1.3	0.00387778	0.00385799
Chr4	1.35	0.00353693	0.00370366
Chr4	1.4	0.0148625	0.00733787
Chr4	1.45	0.0161307	0.00557455
Chr4	1.5	0.0272292	0.0126543
Chr4	1.55	0.0135411	0.00757625
Chr4	1.6	0.00554368	0.00388096
Chr4	1.65	0.0151878	0.00906985
Chr4	1.7	0.0144702	0.00538901
Chr4	1.75	0.0379823	0.0151826
Chr4	1.8	0.00666702	0.00450491
Chr4	1.85	0.00346498	0.0037207
Chr4	1.9	0.00343926	0.0036795
Chr4	1.95	0.00354738	0.00391869
Chr4	2	0.032319	0.0124232
Chr4	2.05	0.0554927	0.0184909
Chr4	2.1	0.0998194	0.0268993
Chr4	2.15	0.0355007	0.0152934
Chr4	2.2	0.0108243	0.00582418
Chr4	2.25	0.00492423	0.00342083
Chr4	2.3	0.00968806	0.00524615
Chr4	2.35	0.0416333	0.0143895
Chr4	2.4	0.00351473	0.00372076
Chr4	2.45	0.00380393	0.00404598
Chr4	2.5	0.00340415	0.00388801
Chr4	2.55	0.0033474	0.00396098
Chr4	2.6	0.00354698	0.00331635
Chr4	2.65	0.00383024	0.00416027
Chr4	2.7	0.00311822	0.00388391
Chr4	2.75	0.00336632	0.00380044
Chr4	2.8	0.0152438	0.00884891
Chr4	2.85	0.00348334	0.00365235
Chr4	2.9	0.00330094	0.00440416
Chr4	2.95	0.00353895	0.00387715
Chr4	3	0.00291605	0.00386581
Chr4	3.05	0.00380344	0.00417729
Chr4	3.1	0.00316952	0.00394877
Chr4	3.15	0.00360995	0.00358873
Chr4	3.2	0.0050782	0.00410286
Chr4	3.25	0.00362726	0.0037767
Chr4	3.3	0.00408832	0.00360667
Chr4	3.35	0.00362614	0.00399639
Chr4	3.4	0.0303857	0.0116697
Chr4	3.45	0.051479	0.0189647
Chr4	3.5	0.0179624	0.00888831
Chr4	3.55	0.0032667	0.0037355
Chr4	3.6	0.00332889	0.00338688
Chr4	3.65	0.00350855	0.00348237
Chr4	3.7	0.00331447	0.00373932
Chr4	3.75	0.00351158	0.00398846
Chr4	3.8	0.00361223	0.003555
Chr4	3.85	0.00324691	0.00336139
Chr4	3.9	0.0251121	0.0129424
Chr4	3.95	0.00339295	0.00313763
Chr4	4	0.0036744	0.00412924
Chr4	4.05	0.00407487	0.00392395
Chr4	4.1	0.00318822	0.0034954
Chr4	4.15	0.00342887	0.00381425
Chr4	4.2	0.00364724	0.00374452
Chr4	4.25	0.00371334	0.00365753
Chr4	4.3	0.00367264	0.00435551
Chr4	4.35	0.00978087	0.00705468
Chr4	4.4	0.00796289	0.00432864
Chr4	4.45	0.00375604	0.00387497
Chr4	4.5	0.0139396	0.00728967
Chr4	4.55	0.00351104	0.00382118
Chr4	4.6	0.00364073	0.00402159
Chr4	4.65	0.00348944	0.00370623
Chr4	4.7	0.00303323	0.00352842
Chr4	4.75	0.0138276	0.00688046
Chr4	4.8	0.00416802	0.00386858
Chr4	4.85	0.0336931	0.0160161
Chr4	4.9	0.00721608	0.00443103
Chr4	4.95	0.070466	0.0279788
Chr4	5	0.00360269	0.00340583
Chr4	5.05	0.00308104	0.00369692
Chr4	5.1	0.00393255	0.0036697
Chr4	5.15	0.00371933	0.00347666
Chr4	5.2	0.0457731	0.0150527
Chr4	5.25	0.0867786	0.0255136
Chr4	5.3	0.0281153	0.0128298
Chr4	5.35	0.0505266	0.0137593
Chr4	5.4	0.00349785	0.00352645
Chr4	5.45	0.0113819	0.00673692
Chr4	5.5	0.00348828	0.00370417
Chr4	5.55	0.020175	0.00951753
Chr4	5.6	0.00433512	0.0036767
Chr4	5.65	0.0033294	0.00368802
Chr4	5.7	0.00348854	0.00359367
Chr4	5.75	0.0331861	0.0162068
Chr4	5.8	0.0376051	0.0130211
Chr4	5.85	0.0378741	0.0162896
Chr4	5.9	0.0138363	0.00703096
Chr4	5.95	0.00377854	0.0037093
Chr4	6	0.00371803	0.00345643
Chr4	6.05	0.00331402	0.00381935
Chr4	6.1	0.00350254	0.00370651
Chr4	6.15	0.00332225	0.00374337
Chr4	6.2	0.0036298	0.00356106
Chr4	6.25	0.0133551	0.00521697
Chr4	6.3	0.0312212	0.0116556
Chr4	6.35	0.00313695	0.00335603
Chr4	6.4	0.0098098	0.00456086
Chr4	6.45	0.00363618	0.00362081
Chr4	6.5	0.00351731	0.00389589
Chr4	6.55	0.00371572	0.0035629
Chr4	6.6	0.00360507	0.00424677
Chr4	6.65	0.00342775	0.00368196
Chr4	6.7	0.00369287	0.00365617
Chr4	6.75	0.00338104	0.00338662
Chr4	6.8	0.00340169	0.00340384
Chr4	6.85	0.00367046	0.00348263
Chr4	6.9	0.00794307	0.004452
Chr4	6.95	0.0031213	0.003588
Chr4	7	0.00325579	0.00382882
Chr4	7.05	0.0614205	0.0214264
Chr4	7.1	0.061035	0.020056
Chr4	7.15	0.0278654	0.00909764
Chr4	7.2	0.00392566	0.00367888
Chr4	7.25	0.00345143	0.00376392
Chr4	7.3	0.00398656	0.00355303
Chr4	7.35	0.00387336	0.00394266
Chr4	7.4	0.00345888	0.00435265
Chr4	7.45	0.00408448	0.00362181
Chr4	7.5	0.00362975	0.00414432
Chr4	7.55	0.00217576	0.00261462
Chr4	7.6	0.00303272	0.00342959
Chr4	7.65	0.00345449	0.00298566
Chr4	7.7	0.00341613	0.00479615
Chr4	7.75	0.0312784	0.00685667
Chr4	7.8	0.0644438	0.0201596
Chr4	7.85	0.0165046	0.00392997
Chr4	7.9	0.0759074	0.0235984
Chr4	7.95	0.0469251	0.01263
Chr4	8	0.100211	0.0308728
Chr4	8.05	0.023989	0.00873224
Chr4	8.1	0.00317957	0.00393462
Chr4	8.15	0.00392864	0.00397906
Chr4	8.2	0.00345829	0.00292758
Chr4	8.25	0.00451521	0.00338004
Chr4	8.3	0.0233327	0.00699453
Chr4	8.35	0.00311827	0.0026273
Chr4	8.4	0.00323559	0.00456877
Chr4	8.45	0.00362988	0.00294446
Chr4	8.5	0.00275164	0.00396993
Chr4	8.55	0.00405815	0.00424458
Chr4	8.6	0.00379006	0.00439496
Chr4	8.65	0.00266935	0.00315076
Chr4	8.7	0.00352483	0.00314979
Chr4	8.75	0.00235035	0.00424818
Chr4	8.8	0.00375382	0.0043194
Chr4	8.85	0.00420624	0.0033563
Chr4	8.9	0.00307072	0.00289272
Chr4	8.95	0.00497524	0.00375202
Chr4	9	0.00511087	0.00371598
Chr4	9.05	0.00868354	0.00634603
Chr4	9.1	0.00355444	0.00428099
Chr4	9.15	0.00492898	0.00447718
Chr4	9.2	0.00345988	0.00377668
Chr4	9.25	0.00519199	0.00381945
Chr4	9.3	0.0160301	0.00605712
Chr4	9.35	0.0125956	0.00684909
Chr4	9.4	0.0154757	0.0054583
Chr4	9.45	0.00311849	0.00310214
Chr4	9.5	0.00329863	0.00352186
Chr4	9.55	0.0137724	0.00554942
Chr4	9.6	0.00346561	0.00339822
Chr4	9.65	0.00368307	0.0037094
Chr4	9.7	0.00392248	0.00339281
Chr4	9.75	0.00379331	0.00348483
Chr4	9.8	0.00346455	0.00410589
Chr4	9.85	0.00345786	0.00377002
Chr4	9.9	0.00328545	0.00379891
Chr4	9.95	0.00353958	0.00363071
Chr4	10	0.00358089	0.00364005
Chr4	10.05	0.00334309	0.00360808
Chr4	10.1	0.0040119	0.00414438
Chr4	10.15	0.00816173	0.00637287
Chr4	10.2	0.0499061	0.0186425
Chr4	10.25	0.0281199	0.0115212
Chr4	10.3	0.00964094	0.00529717
Chr4	10.35	0.00347096	0.00391164
Chr4	10.4	0.0143572	0.00578935
Chr4	10.45	0.030574	0.0108934
Chr4	10.5	0.00390616	0.00430309
Chr4	10.55	0.00306142	0.00347779
Chr4	10.6	0.00325273	0.00356961
Chr4	10.65	0.00448222	0.00467361
Chr4	10.7	0.0517059	0.0207415
Chr4	10.75	0.0649571	0.0263848
Chr4	10.8	0.0906167	0.0320856
Chr4	10.85	0.00552086	0.00384863
Chr4	10.9	0.0178669	0.00957697
Chr4	10.95	0.00389694	0.00375024
Chr4	11	0.031124	0.0158083
Chr4	11.05	0.0170291	0.00916606
Chr4	11.1	0.00394146	0.00394072
Chr4	11.15	0.00357187	0.00389948
Chr4	11.2	0.00322794	0.00363846
Chr4	11.25	0.00338798	0.00321873
Chr4	11.3	0.00329864	0.00358276
Chr4	11.35	0.00351232	0.00375724
Chr4	11.4	0.00374376	0.00391999
Chr4	11.45	0.00409807	0.00436266
Chr4	11.5	0.00368229	0.00390681
Chr4	11.55	0.00347001	0.00342366
Chr4	11.6	0.00371486	0.00381213
Chr4	11.65	0.0104201	0.00589563
Chr4	11.7	0.0163924	0.00805546
Chr4	11.75	0.0302927	0.0152091
Chr4	11.8	0.0158996	0.00653356
Chr4	11.85	0.00334877	0.0037256
Chr4	11.9	0.00349939	0.00334079
Chr4	11.95	0.00351847	0.00401187
Chr4	12	0.00349017	0.00341133
Chr4	12.05	0.0104556	0.00622406
Chr4	12.1	0.00308026	0.00346304
Chr4	12.15	0.00365376	0.00348279
Chr4	12.2	0.00340348	0.00332212
Chr4	12.25	0.00339979	0.00365437
Chr4	12.3	0.00359305	0.00357505
Chr4	12.35	0.00336047	0.00346931
Chr4	12.4	0.00383496	0.0036205
Chr4	12.45	0.0032908	0.00353774
Chr4	12.5	0.00322812	0.00359347
Chr4	12.55	0.00319551	0.00417069
Chr4	12.6	0.00319463	0.00390521
Chr4	12.65	0.00326728	0.00354155
Chr4	12.7	0.00389542	0.00390654
Chr4	12.75	0.00302116	0.00366227
Chr4	12.8	0.00391552	0.00326442
Chr4	12.85	0.00383416	0.00404112
Chr4	12.9	0.00367904	0.00388531
Chr4	12.95	0.0032029	0.00395223
Chr4	13	0.0390141	0.0194475
Chr4	13.05	0.0374856	0.0156209
Chr4	13.1	0.00412494	0.00372991
Chr4	13.15	0.00312437	0.00355025
Chr4	13.2	0.00319557	0.00337472
Chr4	13.25	0.00366231	0.0037033
Chr4	13.3	0.0029716	0.00388923
Chr4	13.35	0.00400412	0.00394927
Chr4	13.4	0.00381526	0.00399869
Chr4	13.45	0.00395146	0.00335279
Chr4	13.5	0.00333257	0.00367683
Chr4	13.55	0.00333855	0.00384378
Chr4	13.6	0.00391431	0.00359156
Chr4	13.65	0.00359826	0.00338442
Chr4	13.7	0.00316638	0.00351707
Chr4	13.75	0.00417732	0.0031746
Chr4	13.8	0.00334976	0.00367767
Chr4	13.85	0.00336929	0.00388161
Chr4	13.9	0.00356182	0.00405042
Chr4	13.95	0.00341424	0.0032612
Chr4	14	0.0031647	0.00364896
Chr4	14.05	0.0038247	0.00332512
Chr4	14.1	0.0428936	0.0163487
Chr4	14.15	0.0034519	0.00364754
Chr4	14.2	0.00352405	0.00332559
Chr4	14.25	0.00338442	0.00354339
Chr4	14.3	0.00339786	0.00361263
Chr4	14.35	0.00357182	0.00389779
Chr4	14.4	0.00354823	0.00365591
Chr4	14.45	0.00389715	0.00401086
Chr4	14.5	0.00356001	0.00369655
Chr4	14.55	0.00338444	0.00392551
Chr4	14.6	0.00342659	0.00429846
Chr4	14.65	0.00387375	0.00378354
Chr4	14.7	0.01573	0.00758394
Chr4	14.75	0.00338689	0.00411782
Chr4	14.8	0.0204437	0.00865148
Chr4	14.85	0.0035397	0.00371229
Chr4	14.9	0.00345939	0.00415924
Chr4	14.95	0.00373442	0.00347574
Chr4	15	0.00368622	0.00388982
Chr4	15.05	0.0224546	0.00686813
Chr4	15.1	0.00914064	0.00419149
Chr4	15.15	0.0125533	0.00512019
Chr4	15.2	0.0421459	0.014548
Chr4	15.25	0.0419905	0.0162869
Chr4	15.3	0.0372706	0.011989
Chr4	15.35	0.00373944	0.00350014
Chr4	15.4	0.0188771	0.00927162
Chr4	15.45	0.0029713	0.00369451
Chr4	15.5	0.00319011	0.00434138
Chr4	15.55	0.00381671	0.00377892
Chr4	15.6	0.00371263	0.00343982
Chr4	15.65	0.00557925	0.00394096
Chr4	15.7	0.0170419	0.00806588
Chr4	15.75	0.00901582	0.00613651
Chr4	15.8	0.00370148	0.00395074
Chr4	15.85	0.00354453	0.00370817
Chr4	15.9	0.00365825	0.00356563
Chr4	15.95	0.00375541	0.00355897
Chr4	16	0.00373531	0.0040689
Chr4	16.05	0.00771894	0.00430313
Chr4	16.1	0.00403916	0.00371695
Chr4	16.15	0.00355137	0.00340117
Chr4	16.2	0.00365964	0.00381096
Chr4	16.25	0.00770269	0.00611568
Chr4	16.3	0.0350229	0.0162615
Chr4	16.35	0.0402974	0.0109224
Chr4	16.4	0.0492709	0.0203138
Chr4	16.45	0.022169	0.00864183
Chr4	16.5	0.00491322	0.00272743
Chr4	16.55	0.00188461	0.00334467
Chr4	16.6	0.123221	0.0428579
Chr4	16.65	0.0462519	0.0188569
Chr4	16.7	0.00403398	0.00367285
Chr4	16.75	0.0107514	0.00532065
Chr4	16.8	0.00326882	0.00366325
Chr4	16.85	0.00391891	0.00383193
Chr4	16.9	0.00336343	0.00358056
Chr4	16.95	0.00350004	0.00372694
Chr4	17	0.0119043	0.00535858
Chr4	17.05	0.013921	0.00653156
Chr4	17.1	0.0062025	0.00393583
Chr4	17.15	0.0306976	0.0141739
Chr4	17.2	0.0441912	0.0169814
Chr4	17.25	0.0564366	0.0222265
Chr4	17.3	0.0604726	0.0211606
Chr4	17.35	0.0716309	0.0297021
Chr4	17.4	0.00305206	0.0035699
Chr4	17.45	0.0143627	0.00760776
Chr4	17.5	0.00373158	0.00436612
Chr4	17.55	0.073812	0.0303163
Chr4	17.6	0.00478665	0.0039478
Chr4	17.65	0.0588185	0.0214823
Chr4	17.7	0.0896114	0.0350377
Chr4	17.75	0.00307853	0.0039709
Chr5	0	0.00400627	0.0035889
Chr5	0.05	0.0108416	0.00510908
Chr5	0.1	0.00355175	0.00333617
Chr5	0.15	0.00344493	0.00399716
Chr5	0.2	0.0072924	0.00512953
Chr5	0.25	0.00827421	0.00556699
Chr5	0.3	0.00311396	0.00358023
Chr5	0.35	0.0031427	0.00375065
Chr5	0.4	0.00371413	0.0037406
Chr5	0.45	0.00323141	0.00344005
Chr5	0.5	0.00342898	0.00331934
Chr5	0.55	0.00328923	0.00380365
Chr5	0.6	0.00810955	0.00642187
Chr5	0.65	0.00333447	0.0035681
Chr5	0.7	0.00325585	0.00386041
Chr5	0.75	0.00325667	0.00341609
Chr5	0.8	0.00337915	0.00367841
Chr5	0.85	0.00363584	0.0037956
Chr5	0.9	0.0035116	0.00340729
Chr5	0.95	0.00324956	0.00395631
Chr5	1	0.00387498	0.00390361
Chr5	1.05	0.00360422	0.00386979
Chr5	1.1	0.00352827	0.00351974
Chr5	1.15	0.00331023	0.00349071
Chr5	1.2	0.010656	0.00844684
Chr5	1.25	0.0115396	0.00606086
Chr5	1.3	0.0135124	0.00699153
Chr5	1.35	0.00349764	0.00377543
Chr5	1.4	0.00355036	0.00399716
Chr5	1.45	0.00365677	0.00425988
Chr5	1.5	0.00376351	0.00404801
Chr5	1.55	0.00356451	0.00420513
Chr5	1.6	0.0035041	0.00372387
Chr5	1.65	0.00360835	0.00381674
Chr5	1.7	0.00331834	0.00347006
Chr5	1.75	0.00336202	0.00388833
Chr5	1.8	0.00330526	0.00370638
Chr5	1.85	0.00365797	0.00368117
Chr5	1.9	0.00317784	0.00363024
Chr5	1.95	0.00343473	0.00365373
Chr5	2	0.00345249	0.00369223
Chr5	2.05	0.00694395	0.00359875
Chr5	2.1	0.0408147	0.016992
Chr5	2.15	0.00342225	0.00399675
Chr5	2.2	0.00322958	0.00403033
Chr5	2.25	0.00349699	0.00350515
Chr5	2.3	0.00450846	0.0040217
Chr5	2.35	0.00344152	0.00368217
Chr5	2.4	0.00353293	0.00384788
Chr5	2.45	0.0040298	0.0036936
Chr5	2.5	0.0117366	0.00508022
Chr5	2.55	0.00393017	0.00351462
Chr5	2.6	0.0359136	0.0116727
Chr5	2.65	0.00395185	0.00358245
Chr5	2.7	0.00330884	0.00329629
Chr5	2.75	0.0130707	0.00649215
Chr5	2.8	0.0051783	0.00415844
Chr5	2.85	0.0564536	0.0200362
Chr5	2.9	0.0111839	0.00602597
Chr5	2.95	0.0037653	0.00348494
Chr5	3	0.0373236	0.0158372
Chr5	3.05	0.0424866	0.0176858
Chr5	3.1	0.0515419	0.0225919
Chr5	3.15	0.0557415	0.0197588
Chr5	3.2	0.0275244	0.015492
Chr5	3.25	0.0153503	0.00762394
Chr5	3.3	0.0820666	0.0308101
Chr5	3.35	0.0336653	0.0125674
Chr5	3.4	0.0359789	0.011522
Chr5	3.45	0.00323516	0.00364763
Chr5	3.5	0.00877966	0.0052491
Chr5	3.55	0.00396682	0.00350432
Chr5	3.6	0.00369226	0.00361073
Chr5	3.65	0.00337159	0.00460738
Chr5	3.7	0.00364678	0.00399962
Chr5	3.75	0.0168025	0.0085068
Chr5	3.8	0.0037947	0.0037402
Chr5	3.85	0.0040208	0.00388128
Chr5	3.9	0.00393306	0.00371646
Chr5	3.95	0.00345615	0.00393638
Chr5	4	0.00343894	0.00367712
Chr5	4.05	0.00360478	0.00428469
Chr5	4.1	0.00623775	0.00428874
Chr5	4.15	0.00374349	0.0034253
Chr5	4.2	0.0303471	0.0144181
Chr5	4.25	0.00392837	0.00372706
Chr5	4.3	0.00300331	0.0035789
Chr5	4.35	0.00350728	0.00382447
Chr5	4.4	0.00395375	0.00381102
Chr5	4.45	0.00392477	0.00365037
Chr5	4.5	0.00345235	0.00342806
Chr5	4.55	0.00367497	0.00355729
Chr5	4.6	0.00358865	0.00359561
Chr5	4.65	0.00337281	0.00356936
Chr5	4.7	0.00351587	0.00333353
Chr5	4.75	0.00357138	0.00330681
Chr5	4.8	0.0139887	0.00533889
Chr5	4.85	0.00991877	0.00637988
Chr5	4.9	0.00380885	0.00333519
Chr5	4.95	0.00383685	0.00396955
Chr5	5	0.00388499	0.0039316
Chr5	5.05	0.0116118	0.00704044
Chr5	5.1	0.00335449	0.00383474
Chr5	5.15	0.00630142	0.00392715
Chr5	5.2	0.00319302	0.00356544
Chr5	5.25	0.0038219	0.00369795
Chr5	5.3	0.0032057	0.00334842
Chr5	5.35	0.00334928	0.00359496
Chr5	5.4	0.00330096	0.00390968
Chr5	5.45	0.00319665	0.00374706
Chr5	5.5	0.029856	0.0121555
Chr5	5.55	0.0348112	0.0148483
Chr5	5.6	0.00390604	0.00362128
Chr5	5.65	0.00378853	0.0040903
Chr5	5.7	0.00385001	0.0043702
Chr5	5.75	0.00356666	0.00403638
Chr5	5.8	0.0192541	0.00793458
Chr5	5.85	0.00331586	0.00362664
Chr5	5.9	0.00437975	0.00612965
Chr5	5.95	0.00395321	0.00295086
Chr5	6	0.0364804	0.0145886
Chr5	6.05	0.0189857	0.00820437
Chr5	6.1	0.0552602	0.0137127
Chr5	6.15	0.0267339	0.0103455
Chr5	6.2	0.0314527	0.0145077
Chr5	6.25	0.00909904	0.00537902
Chr5	6.3	0.0258665	0.0102015
Chr5	6.35	0.0501537	0.0172466
Chr5	6.4	0.0547468	0.0209608
Chr5	6.45	0.0195211	0.00791784
Chr5	6.5	0.00341221	0.00374234
Chr5	6.55	0.00376591	0.00407926
Chr5	6.6	0.00359581	0.0037198
Chr5	6.65	0.00381784	0.00381479
Chr5	6.7	0.00367293	0.00390311
Chr5	6.75	0.00383133	0.00420775
Chr5	6.8	0.00339289	0.0041985
Chr5	6.85	0.0035042	0.00376237
Chr5	6.9	0.00367029	0.00449771
Chr5	6.95	0.0315489	0.0135379
Chr5	7	0.00404765	0.00401713
Chr5	7.05	0.00353018	0.00377587
Chr5	7.1	0.0035633	0.00353266
Chr5	7.15	0.00340948	0.00358662
Chr5	7.2	0.00319118	0.0035669
Chr5	7.25	0.00374165	0.00324216
Chr5	7.3	0.00324632	0.00405206
Chr5	7.35	0.00332651	0.00367862
Chr5	7.4	0.0036597	0.0033698
Chr5	7.45	0.00392575	0.00330572
Chr5	7.5	0.00290033	0.00457387
Chr5	7.55	0.00326729	0.00363727
Chr5	7.6	0.00258273	0.00342411
Chr5	7.65	0.00273726	0.00582366
Chr5	7.7	0.00326385	0.0017887
Chr5	7.75	0.00367506	0.00308693
Chr5	7.8	0.00437141	0.00440526
Chr5	7.85	0.0035875	0.00394123
Chr5	7.9	0.00282802	0.00355167
Chr5	7.95	0.00298195	0.00394851
Chr5	8	0.00344694	0.00355509
Chr5	8.05	0.00394751	0.00348697
Chr5	8.1	0.00279819	0.00385872
Chr5	8.15	0.00304696	0.00424387
Chr5	8.2	0.00380559	0.00369358
Chr5	8.25	0.00391729	0.00375136
Chr5	8.3	0.00332037	0.00368102
Chr5	8.35	0.00661339	0.00397627
Chr5	8.4	0.00664221	0.00527964
Chr5	8.45	0.0335187	0.0158379
Chr5	8.5	0.0356534	0.0104132
Chr5	8.55	0.0368424	0.0121762
Chr5	8.6	0.0131515	0.00560212
Chr5	8.65	0.00316385	0.00333908
Chr5	8.7	0.00330421	0.00340542
Chr5	8.75	0.00328678	0.00332268
Chr5	8.8	0.00362658	0.00350862
Chr5	8.85	0.00347797	0.00386262
Chr5	8.9	0.00301668	0.0035423
Chr5	8.95	0.0140929	0.00728252
Chr5	9	0.053839	0.0205643
Chr5	9.05	0.0153614	0.00830958
Chr5	9.1	0.0542201	0.0166037
Chr5	9.15	0.00483674	0.0047649
Chr5	9.2	0.0246	0.0111585
Chr5	9.25	0.00313916	0.00365608
Chr5	9.3	0.00356741	0.00374985
Chr5	9.35	0.0220684	0.00788943
Chr5	9.4	0.0226313	0.0105538
Chr5	9.45	0.0442885	0.0127449
Chr5	9.5	0.103951	0.0421037
Chr5	9.55	0.0500988	0.0171391
Chr5	9.6	0.0192914	0.00753309
Chr5	9.65	0.0436089	0.0158743
Chr5	9.7	0.00339905	0.00363023
Chr5	9.75	0.00894004	0.00443544
Chr5	9.8	0.0120163	0.00557315
Chr5	9.85	0.0123194	0.00671105
Chr5	9.9	0.0033803	0.00369899
Chr5	9.95	0.0396676	0.011054
Chr5	10	0.0451654	0.0122792
Chr5	10.05	0.0169334	0.00836817
Chr5	10.1	0.0036256	0.00363737
Chr5	10.15	0.00397599	0.003414
Chr5	10.2	0.00365413	0.003543
Chr5	10.25	0.0194473	0.00834576
Chr5	10.3	0.00379402	0.0038443
Chr5	10.35	0.00364958	0.00341919
Chr5	10.4	0.00342109	0.00350429
Chr5	10.45	0.00365356	0.00311244
Chr5	10.5	0.0255507	0.00931984
Chr5	10.55	0.0125372	0.00596866
Chr5	10.6	0.0189204	0.00728049
Chr5	10.65	0.0432215	0.017331
Chr5	10.7	0.00353076	0.00404586
Chr5	10.75	0.0074545	0.00467961
Chr5	10.8	0.00316645	0.00379452
Chr5	10.85	0.00286941	0.00332975
Chr5	10.9	0.00330435	0.0037982
Chr5	10.95	0.00375281	0.00394572
Chr5	11	0.00341805	0.00358011
Chr5	11.05	0.00330178	0.00378108
Chr5	11.1	0.00335481	0.00414746
Chr5	11.15	0.00325081	0.00399873
Chr5	11.2	0.00384821	0.00337055
Chr5	11.25	0.00345243	0.00325434
Chr5	11.3	0.00333036	0.00399035
Chr5	11.35	0.0430179	0.0148459
Chr5	11.4	0.00453944	0.00341143
Chr5	11.45	0.0159566	0.00633104
Chr5	11.5	0.0973556	0.0313246
Chr5	11.55	0.0189286	0.00691288
Chr5	11.6	0.0111805	0.0050342
Chr5	11.65	0.00342795	0.00354237
Chr5	11.7	0.0296877	0.0116529
Chr5	11.75	0.0254118	0.0093027
Chr5	11.8	0.00374113	0.00400292
Chr5	11.85	0.00366608	0.00339157
Chr5	11.9	0.00300597	0.00333559
Chr5	11.95	0.046906	0.0170772
Chr5	12	0.0363973	0.0090154
Chr5	12.05	0.0142239	0.00522114
Chr5	12.1	0.0318944	0.00950544
Chr5	12.15	0.0216502	0.00865988
Chr5	12.2	0.0400931	0.0147979
Chr5	12.25	0.00380617	0.00359033
Chr5	12.3	0.00436646	0.00386294
Chr5	12.35	0.00305147	0.0038658
Chr5	12.4	0.00342662	0.0038376
Chr5	12.45	0.0122198	0.00593079
Chr5	12.5	0.00348032	0.00343672
Chr5	12.55	0.00403132	0.00367673
Chr5	12.6	0.0031241	0.00357841
Chr5	12.65	0.00344861	0.00338926
Chr5	12.7	0.03925	0.0168096
Chr5	12.75	0.0060073	0.00537563
Chr5	12.8	0.0027194	0.0033046
Chr5	12.85	0.00345664	0.00334605
Chr5	12.9	0.0188612	0.00834478
Chr5	12.95	0.00721606	0.00441605
Chr5	13	0.00387799	0.00354874
Chr5	13.05	0.0033863	0.00392992
Chr5	13.1	0.00347321	0.0036967
Chr5	13.15	0.00403439	0.00353709
Chr5	13.2	0.00329963	0.00346285
Chr5	13.25	0.00646668	0.00460363
Chr5	13.3	0.00388476	0.00353898
Chr5	13.35	0.0039657	0.00397142
Chr5	13.4	0.0317025	0.0125844
Chr5	13.45	0.024629	0.00999364
Chr5	13.5	0.0436602	0.0128689
Chr5	13.55	0.0189084	0.00924807
Chr5	13.6	0.0948138	0.0318095
Chr5	13.65	0.0324738	0.014521
Chr5	13.7	0.0219447	0.00919157
Chr5	13.75	0.0442029	0.017086
Chr5	13.8	0.0661675	0.022461
Chr5	13.85	0.0222101	0.00792111
Chr5	13.9	0.0215717	0.00747502
Chr5	13.95	0.0245866	0.0112285
Chr5	14	0.011641	0.00649466
Chr5	14.05	0.00348571	0.00325844
Chr5	14.1	0.00337922	0.00355606
Chr5	14.15	0.00383556	0.00342607
Chr5	14.2	0.00343872	0.00364463
Chr5	14.25	0.00332404	0.00348147
Chr5	14.3	0.00381783	0.00337005
Chr5	14.35	0.00343169	0.00382959
Chr5	14.4	0.0155756	0.00713373
Chr5	14.45	0.00347273	0.00381158
Chr5	14.5	0.00386469	0.00362613
Chr5	14.55	0.00337052	0.00379782
Chr5	14.6	0.00371677	0.00419568
Chr5	14.65	0.00328987	0.00386663
Chr5	14.7	0.00354829	0.00387011
Chr5	14.75	0.00371036	0.00374252
Chr5	14.8	0.00363003	0.00349429
Chr5	14.85	0.00652455	0.0047706
Chr5	14.9	0.00276245	0.00382653
Chr5	14.95	0.00348766	0.00394832
Chr5	15	0.024436	0.010134
Chr5	15.05	0.00592854	0.00398025
Chr5	15.1	0.00690197	0.00411029
Chr5	15.15	0.00358436	0.00370118
Chr5	15.2	0.0568983	0.0209926
Chr5	15.25	0.131357	0.0417709
Chr5	15.3	0.0390282	0.0127402
Chr5	15.35	0.00338233	0.00385004
Chr5	15.4	0.012635	0.00652903
Chr5	15.45	0.00425299	0.00387143
Chr5	15.5	0.00369001	0.00353532
Chr5	15.55	0.0552669	0.0191351
Chr5	15.6	0.0342259	0.0125083
Chr5	15.65	0.00342623	0.00329259
Chr5	15.7	0.0176763	0.00874628
Chr5	15.75	0.0141635	0.00642695
Chr5	15.8	0.00580412	0.00430285
Chr5	15.85	0.00328169	0.00380918
Chr5	15.9	0.00346176	0.00367895
Chr5	15.95	0.00346712	0.0036695
Chr5	16	0.00353505	0.00395807
Chr5	16.05	0.00378413	0.00382144
Chr5	16.1	0.00339505	0.00385198
Chr5	16.15	0.00331865	0.00371783
Chr5	16.2	0.044981	0.0140499
Chr5	16.25	0.111831	0.0390167
Chr5	16.3	0.0634076	0.0237141
Chr5	16.35	0.00393311	0.00375645
Chr5	16.4	0.00342736	0.00352262
Chr5	16.45	0.00377682	0.00352392
Chr5	16.5	0.00876749	0.00538489
Chr5	16.55	0.00326244	0.00390568
Chr5	16.6	0.00428217	0.00378006
Chr5	16.65	0.00334234	0.0036132
Chr5	16.7	0.0101131	0.00503
Chr5	16.75	0.00362709	0.00366866
Chr5	16.8	0.00371563	0.00392115
Chr5	16.85	0.00429307	0.00358441
Chr5	16.9	0.0129276	0.00562203
Chr5	16.95	0.0224898	0.00906861
Chr5	17	0.0039545	0.00380372
Chr5	17.05	0.00978552	0.00564825
Chr5	17.1	0.0226393	0.00905273
Chr5	17.15	0.00361566	0.00366215
Chr5	17.2	0.00329455	0.00389386
Chr5	17.25	0.00558103	0.00360421
Chr5	17.3	0.00378966	0.0040167
Chr5	17.35	0.00367324	0.0033855
Chr5	17.4	0.0392847	0.0142235
Chr5	17.45	0	0
Chr6	0	0.00234639	0.00451978
Chr6	0.05	0.00412452	0.0040024
Chr6	0.1	0.00313092	0.00609081
Chr6	0.15	0.00349401	0.00672007
Chr6	0.2	0.00401756	0.0043784
Chr6	0.25	0.0159207	0.00717251
Chr6	0.3	0.00355592	0.00374517
Chr6	0.35	0.00442957	0.00373835
Chr6	0.4	0.0121811	0.00602595
Chr6	0.45	0.0327529	0.0156159
Chr6	0.5	0.0292064	0.0138675
Chr6	0.55	0.0115924	0.00507666
Chr6	0.6	0.0754314	0.0209826
Chr6	0.65	0.0534974	0.0221608
Chr6	0.7	0.0262146	0.0104125
Chr6	0.75	0.00315787	0.00350402
Chr6	0.8	0.00343029	0.00420562
Chr6	0.85	0.00343693	0.00359494
Chr6	0.9	0.00365765	0.00380745
Chr6	0.95	0.00301594	0.00372466
Chr6	1	0.0050207	0.00380757
Chr6	1.05	0.0194918	0.00867589
Chr6	1.1	0.0238766	0.00956474
Chr6	1.15	0.00354783	0.00391175
Chr6	1.2	0.00351838	0.00397181
Chr6	1.25	0.0153767	0.00840393
Chr6	1.3	0.0040308	0.00377144
Chr6	1.35	0.0210548	0.011363
Chr6	1.4	0.0118686	0.0071518
Chr6	1.45	0.00784803	0.0053194
Chr6	1.5	0.00393642	0.00358552
Chr6	1.55	0.00306826	0.00391489
Chr6	1.6	0.0205822	0.0124244
Chr6	1.65	0.0228953	0.0120877
Chr6	1.7	0.00362887	0.00429082
Chr6	1.75	0.00361008	0.00391298
Chr6	1.8	0.0154471	0.00761618
Chr6	1.85	0.032894	0.0144238
Chr6	1.9	0.0196995	0.00717373
Chr6	1.95	0.00369839	0.00421212
Chr6	2	0.0430669	0.0223563
Chr6	2.05	0.00374266	0.00375169
Chr6	2.1	0.00344324	0.00333387
Chr6	2.15	0.0497523	0.0199973
Chr6	2.2	0.0529753	0.0197685
Chr6	2.25	0.00380021	0.0037259
Chr6	2.3	0.00371471	0.00355718
Chr6	2.35	0.00353327	0.00372406
[truncated: 2,444 more rows]

## Sheet: Figure S3
Figure S3B				Figure S3C
Control	Inj. (WT)	Inj. (Mut)		Control	Inj. (WT)	Inj. (Mut)
0.505263	0.432632	0.429474		0.456316	0.443158	0.414211
0.452632	0.45	0.433158		0.440526	0.445263	0.439474
0.431579	0.410526	0.445263		0.442105	0.42	0.439474
0.451579	0.438947	0.402105		0.463684	0.462105	0.42
0.464211	0.429474			0.446842	0.445789
0.47	0.508947			0.438421	0.438947
0.414737	0.526316			0.435263	0.417895
0.428947	0.445789			0.414737	0.443158
0.435263	0.487895			0.435789	0.442632
0.422105	0.45			0.461053	0.467895
0.424737	0.459474			0.454737	0.43
0.416316	0.39			0.424211	0.409474
0.405263	0.404211			0.436842	0.415789
0.398421	0.386842			0.454737	0.393684
0.436316				0.433158
0.414211				0.445263
0.401579				0.432632
Figure S3D				Figure S3E
Control	Inj. (WT)	Inj. (Mut)		Control	Inj. (WT)	Inj. (Mut)
0.575789	0.601053	0.49		0.305789	0.293158	0.253158
0.563684	0.541579	0.531053		0.266842	0.264211	0.263684
0.554737	0.515789	0.523158		0.256316	0.264211	0.281053
0.661579	0.577368	0.507368		0.302632	0.304737	0.269474
0.541579	0.553158			0.264211	0.253684
0.558421	0.564737			0.249474	0.266842
0.564737	0.515789			0.287895	0.277368
0.578947	0.564737			0.256316	0.277368
0.561053	0.58			0.277895	0.298421
0.601579	0.582632			0.308421	0.284737
0.591053	0.540526			0.287895	0.257895
0.508947	0.486316			0.251053	0.241053
0.510526	0.520526			0.242105	0.247368
0.535789	0.491579			0.252632	0.227368
0.517895				0.26
0.522105				0.239474
0.520526				0.258421
Figure S3F				Figure S3G				Figure S3H
Control	Inj. (WT)	Inj. (Mut)		Control	Inj. (WT)	Inj. (Mut)		Control	Inj. (WT)	Inj. (Mut)
0.193158	0.166842	0.156842		0.248947	0.224211	0.186842		0.748947	0.747895	0.575789
0.196842	0.199474	0.149474		0.213158	0.234211	0.192632		0.656842	0.692632	0.548947
0.2	0.162632	0.172105		0.211053	0.198421	0.203684		0.675789	0.627368	0.638421
0.187368	0.182105	0.174211		0.248947	0.222105	0.207895		0.748947	0.731579	0.626316
0.206842	0.176842			0.221579	0.202105			0.677895	0.682105
0.2	0.217368			0.242632	0.235263			0.694211	0.681053
0.18	0.164737			0.226316	0.208421			0.725263	0.680526
0.161579	0.2			0.238421	0.228947			0.710526	0.708947
0.173158	0.196316			0.214211	0.231579			0.725263	0.710526
0.188421	0.182632			0.232632	0.235263			0.773158	0.712105
0.166842	0.177368			0.247368	0.203684			0.725263	0.652105
0.177895	0.156842			0.207368	0.187368			0.628421	0.593158
0.184737	0.171579			0.2	0.217368			0.621579	0.686842
0.176842	0.166842			0.202105	0.182105			0.675789	0.597895
0.156842				0.202105				0.668421
0.161579				0.223158				0.703684
0.163684				0.202105				0.636316
